# Supplementary material for: Peer-led versus routine health education for schistosomiasis knowledge improvement among primary school students in Wuhan, China
Source: PLoS Negl Trop Dis. 2026 Jan 2;20(1):e0013857. doi: 10.1371/journal.pntd.0013857 (PMC12758770; doi:10.1371/journal.pntd.0013857)
Supplement: S1 Data — (XLS) [file pntd.0013857.s001.xls]

## Sheet: Baseline Questionnaire Response
No.	Sex	Age(years)	Schoolname	Knowledge on Schistosomiasis Prevention and Control										Attitudes on Schistosomiasis Prevention and Control			Health Practices on Schistosomiasis Prevention and Control
				Q1	Q2	Q3	Q4	Q5	Q6	Q7	Q8	Q0	Q10	Q11	Q12	Q13	Q14	Q15	Q16
1001	Male	9.99	Dijiao Primary School	C	B	C	A	B	B	D	C	B	A	A	A	A	C	A	A
1002	Male	9.67	Dijiao Primary School	C	B	B	C	D	B	B	B	C	C	B	A	A	C	A	A
1003	Female	10.21	Dijiao Primary School	C	D	B	C	D	B	C	C	A	C	A	A	A	C	A	A
1004	Female	9.48	Dijiao Primary School	C	D	C	C	D	C	A	A	C	C	A	A	A	A	A	A
1005	Male	9.85	Dijiao Primary School	C	B	C	A	B	A	D	A	C	A	A	B	A	C	A	A
1006	Female	9.67	Dijiao Primary School	C	B	B	C	B	B	B	A	C	A	A	A	A	C	A	A
1007	Male	9.28	Dijiao Primary School	C	B	C	C	B	B	A	A	C	B	A	A	B	C	A	C
1008	Male	9.56	Dijiao Primary School	C	B	D	C	D	B	C	D	C	C	A	A	A	C	A	A
1009	Female	9.62	Dijiao Primary School	C	B	A	C	B	B	A	C	C	C	A	A	A	C	A	A
1010	Female	9.21	Dijiao Primary School	C	B	C	C	C	C	D	A	C	B	A	A	A	C	A	C
1011	Female	9.52	Dijiao Primary School	C	B	C	A	B	C	B	C	B	A	A	A	A	C	A	A
1012	Male	9.14	Dijiao Primary School	C	B	C	C	B	C	A	C	C	A	A	A	A	C	A	B
1013	Female	10.09	Dijiao Primary School	C	A	D	C	B	A	A	D	B	A	A	B	A	A	A	C
1014	Female	9.98	Dijiao Primary School	D	A	B	C	B	C	A	B	C	B	B	B	B	C	A	B
1015	Male	9.95	Dijiao Primary School	C	A	B	C	B	C	A	B	C	B	A	A	A	C	A	C
1016	Female	10.41	Dijiao Primary School	C	D	D	C	B	B	C	C	C	C	A	A	A	C	A	C
1017	Male	9.88	Dijiao Primary School	A	B	B	C	A	A	D	B	C	B	A	A	A	C	B	C
1018	Male	9.18	Dijiao Primary School	C	B	A	C	B	A	A	D	C	A	A	A	A	C	A	C
1019	Female	10.06	Dijiao Primary School	C	D	D	C	B	C	C	C	A	B	A	A	A	C	A	C
1020	Male	9.83	Dijiao Primary School	C	A	B	A	B	B	A	A	B	B	A	A	A	C	A	C
1021	Female	9.48	Dijiao Primary School	C	A	B	A	B	B	A	A	B	A	A	A	A	C	A	C
1022	Male	9.74	Dijiao Primary School	C	B	B	C	B	A	C	B	B	A	A	A	A	C	A	C
1023	Female	9.86	Dijiao Primary School	C	B	D	C	B	C	C	D	A	A	A	B	A	C	A	C
1024	Male	9.24	Dijiao Primary School	C	B	C	C	B	C	A	B	C	B	A	A	A	C	A	C
1025	Male	9.13	Dijiao Primary School	C	B	C	C	B	A	A	A	C	A	A	B	A	C	A	C
1026	Female	9.79	Dijiao Primary School	C	B	B	A	D	B	C	C	C	A	A	A	A	C	A	A
1027	Female	9.49	Dijiao Primary School	C	B	B	C	B	A	B	D	C	A	A	A	A	C	A	A
1028	Female	9.19	Dijiao Primary School	C	B	B	C	B	A	A	C	C	C	A	A	A	C	A	B
1029	Female	9.77	Dijiao Primary School	B	D	B	B	B	A	D	B	C	C	A	B	A	C	A	B
1030	Female	10.05	Dijiao Primary School	C	B	C	B	B	A	C	B	B	C	A	B	A	C	B	B
1031	Female	10.05	Dijiao Primary School	C	B	D	C	B	A	C	A	B	B	A	A	A	C	A	B
1032	Female	9.74	Dijiao Primary School	C	B	B	C	B	B	D	A	C	B	A	A	B	C	A	B
1033	Male	9.6	Dijiao Primary School	C	D	A	B	B	C	C	C	A	B		A	C	C		B
1034	Male	9.45	Dijiao Primary School	C	A	B	C	B	A	C	C	A	A	A	A	A	C	A	B
1035	Female	9.31	Dijiao Primary School	C	A	B	C	B	A	C	C	A	A	B	A	B	C	A	B
1036	Male	9.92	Dijiao Primary School	C	A	D	C	B	D	A	C	C	B	A	A	A	C	A	B
1037	Male	10.11	Dijiao Primary School	C	A	C	A	B	A	A	A	C	B	A	A	A	C	A	B
1038	Male	9.37	Dijiao Primary School	C	B	C	C	B	D	A	B	C	B	A	A	A	C	A	B
1039	Male	9.43	Dijiao Primary School	C	B	D	C	B	A	A	C	C	A	A	A	A	C	A	B
1040	Female	9.21	Dijiao Primary School	C	B	B	C	C	C	A	B	C	A	A	A	A	C	A	B
1041	Male	9.2	Dijiao Primary School	C	B	C	C	B	D	D	A	C	B	A	A	A	C		A
1042	Male	9.93	Dijiao Primary School	C	B	B	C	B	D	C	B	A	A	A	A	A	C	A	A
1043	Male	9.79	Dijiao Primary School	C	B	C	C	B	D	A	A	A	A	A	A	A	C		A
1044	Female	9.34	Dijiao Primary School	C	B	D	C	C	B	A	C	A	A	A	A	A	C	A	A
1045	Female	10.04	Dijiao Primary School	C	B	C	C	C	D	A	C	A	B	A	A	A	C	A	A
1046	Male	10.03	Dijiao Primary School	C	B	C	C	C	C	C	B	B	A	A	A	A	C	A	A
1047	Female	10.44	Dijiao Primary School	C	B	B	A	C	C	C	B	A	B	A	A	A	C	A	A
1048	Male	9.52	Dijiao Primary School	C	B	C	C	D	D	A	A	C	A	A	A	A	C	A	A
1049	Female	9.34	Dijiao Primary School	C	B	C	C	D	C	A	C	C	A	A	A	A	C	A	A
1050	Female	9.75	Dijiao Primary School	C	B	A	C	B	D	A	D	C	B	A	A	A	C	A	A
1051	Female	9.17	Dijiao Primary School	C	B	C	C	B	B	C	D	C	C	A	A	A	C	A	A
1052	Male	9.7	Dijiao Primary School	C	B	A	C	B	A	A		C	A	A	A	A	C	A	A
1053	Male	9.58	Dijiao Primary School	C	B	C	C	B	B	A	B	C	A	A	A	A	C	A	A
1054	Male	9.99	Dijiao Primary School	C	B	A	C	B	D	A	C	C	A	A	A	A	A	A	A
1055	Female	9.47	Dijiao Primary School	C	B	A	C	B	D	A	C	B	A	A	A	A	C	A	A
1056	Female	9.44	Dijiao Primary School	C	B	B	C	B	B	A	C	C	B	A	A	A	A	A	A
1057	Male	9.81	Dijiao Primary School	C	B	B	C	B	D	A	C	C	B	A	A	A	C	A	A
1058	Male	9.13	Dijiao Primary School	C	B	B	C	C	D	B	B	C	B	A	A	A	C	A	A
1059	Female	9.28	Dijiao Primary School	A	B	A	C	C	D	B	B	C	B	A	A	A	C	B	A
1060	Female	9.64	Dijiao Primary School	D	B	D	C	B	A	B	C	B	B	A	A	A	C	A	A
1061	Male	9.77	Dijiao Primary School	C	B	A	C	B	D	C	B	C	A	A	A	A	C	A	A
1062	Male	9.57	Dijiao Primary School	A	B	A	C	C	D	A	A	B	B	A	A	A	C	A	A
1063	Female	9.59	Dijiao Primary School	C	B	C	C	B	D	A	C	C	A	A	A	A	C	A	A
1064	Male	10	Dijiao Primary School	C	B	A	C	B	D	A	C	C	A	A	A	A	C	A	A
1065	Male	9.33	Dijiao Primary School	C	B	C	C	B	D	B	A	C	A	A	A	A	C	A	A
1066	Male	9.55	Dijiao Primary School	C	B	A	C	B	D	A	D	C	B	A	A	A	C	B	A
1067	Male	10.1	Dijiao Primary School	A	B	A	C	B	A	C	B	C	A	A	A	B	C		C
1068	Female	9.68	Dijiao Primary School	C	B	A	C	B	D	B	C	C	A	A	A	A	C	A	A
1069	Male	9.92	Dijiao Primary School	C	B	B	C	B	C	A	C	C	B	A	A	A	C	A	A
1070	Male	9.18	Dijiao Primary School	C	B	C	C	B	D	A	B	C	B	A	A	A	C	A	A
1071	Male	9.95	Dijiao Primary School	C	B	C	C	B	D	D	D	B	A	A	A	A	C	B	A
1072	Male	9.36	Dijiao Primary School	C	B	B	C	B	D	A	D	C	A	A	A	A	C	A	A
1073	Female	10.09	Dijiao Primary School	C	B	B	C	B	D	A	D	C	A	A	A	B	C	A	A
1074	Male	9.62	Dijiao Primary School	C	B	C	C	B	D	A	C	C	A	A	A	A	C	A	A
1075	Male	8.8	Dijiao Primary School	A	B	C	B	B	A	B	A	A	C	A	A	A	C	A	A
1076	Female	9.88	Dijiao Primary School	A	B	C	C	B	D	A	A	A	A	A	A	A	C	A	A
1077	Female	10.1	Dijiao Primary School	C	B	B	C	D	D	A	A	B	C	A	A	A	B		C
1078	Female	10.08	Dijiao Primary School	C	B	C	C	B	D	C	C	C	A	A	A	A	C	A	A
1079	Male	9.87	Dijiao Primary School	C	B	C	C	D	C	C	C	C	A	A	A	A	C	A	A
1080	Male	9.26	Dijiao Primary School	C	B	C	C	B	B	C	C	C	A	A	A	A	C	A	A
1081	Male	9.65	Dijiao Primary School	C	B	C	C	B	D	C	C	C	A	A	A	A	C	A	A
1082	Male	9.32	Dijiao Primary School	C	B	C	C	B	D	C	C	C	A	A	A	A	C	A	A
1083	Male	9.8	Dijiao Primary School	C	B	C	C	B	D	C	C	C	A	A	A	A	C	A	A
1084	Female	9.12	Dijiao Primary School	C	B	C	C	B	D	C	C	C	A	A	A	A	C	A	A
1085	Female	10.08	Dijiao Primary School	C	B	C	C	B	D	C	C	C	A	A	A	A	C	A	A
1086	Female	9.83	Dijiao Primary School	C	B	C	C	B	D	C	C	C	A	A	A	A	C	A	A
1087	Male	10.4	Dijiao Primary School	C	B	C	C	B	D	C	C	C	B	A	A	A	C	A	A
1088	Male	10.27	Dijiao Primary School	C	B	C	C	B	D	C	C	C	A	A	A	A	C	A	A
1089	Male	9.65	Dijiao Primary School	C	B	C	C	B	D	C	C	C	A	A	A	A	A	A	A
1090	Male	10.05	Dijiao Primary School	C	B	C	C	B	D	C	C	C	A	A	A	A	A	A	A
1091	Female	10.15	Dijiao Primary School	C	D	C	C	B	C	C	C	C	A	A	A	A	A	A	A
1092	Male	9.96	Dijiao Primary School	C	B	C	C	B	D	C	C	C	A	A	A	A	A	A	A
1093	Female	9.87	Dijiao Primary School	C	B	C	C	B	D	C	C	C	A	A	A	A	A	A	A
1094	Female	9.87	Dijiao Primary School	C	D	C	C	B	D	C	C	C	A	A	A	A	A	A	A
1095	Male	10.16	Dijiao Primary School	C	D	B	C	B	D	C	C	C	A	A	A	A	A	A	A
1096	Male	9.21	Dijiao Primary School	C	B	C	C	B	B	C	C	A	A	A	A	A	C	A	A
1097	Male	9.39	Dijiao Primary School	C	B	C	C	B	B	C	C	C	A	A		A	A	A	A
1098	Male	9.39	Dijiao Primary School	C	B	C	C	B	D	C	C	C	A	A	A	A	A	A	A
1099	Female	10.15	Dijiao Primary School	C	B	C	C	B	D	C	C	C	A	A	A	A	A	A	A
1100	Male	9.92	Dijiao Primary School	C	B	C	C	B	D	C	C	C	B	B	A	A	A	A	A
1101	Female	9.31	Dijiao Primary School	D	B	C	C	B	D	C	C	C	A	A	A	A	A	A	A
1102	Male	9.79	Dijiao Primary School	C	B	C	C	B	D	C	C	C	A	A	A	A	A	A	A
1103	Female	9.82	Dijiao Primary School	C	B	C	C	B	C	C	C	C	A	A	A	A	A	A	A
1104	Female	9.14	Dijiao Primary School	C	B	C	C	B	D	C	C	C	A	A	A	A	C	A	A
1105	Male	9.94	Dijiao Primary School	C	B	C	C	B	B	C	C	C	A	A	A	A	A	A	A
1106	Female	9.72	Dijiao Primary School	C	B	C	C	B	D	C	C	C	A	A	A	A	A	A	A
1107	Male	10.09	Dijiao Primary School	C	B	C	C	B	D	C	C	C	A	A	A	A	C	A	A
1108	Male	9.87	Dijiao Primary School	C	B	B	C	B	B	D	C	C	A	A	A	A	A	A	A
1109	Male	9.6	Dijiao Primary School	C	B	C	C	B	C	C	C	C	B	A	A	A	C	A	A
1110	Male	9.68	Dijiao Primary School	C	B	C	B	C	B	C	C	C	A	A	A	A	A	A	A
1111	Female	9.19	Dijiao Primary School	C	B	C	C	B	D	C	C	C	A	A	A	A	C	A	A
1112	Female	9.33	Dijiao Primary School	C	B	C	C	B	D	C	C	C	A		A	A	A	A	A
1113	Female	9.48	Dijiao Primary School	C	B	C	C	B	D	C	C	C	A	A	A	A	A	A	A
1114	Male	9.6	Dijiao Primary School	C	B	C	C	B	D	C	C	C	A	A	A	A	A	A	A
1115	Male	9.59	Dijiao Primary School	C	B	C	C	B	D	C	C	C	A	A	A	A	C	A	A
1116	Female	10.15	Dijiao Primary School	C	B	C	C	B	D	C	C	A	A	A	A	A	A	A	A
1117	Female	10.62	Dijiao Primary School	B	B	B	C	B	A	A	C	C	A	A	B	A	A	A	A
1118	Male	9.61	Dijiao Primary School	D	B	C	C	B	C	A	B	C	C	A	A	A	C	A	A
1119	Female	9.22	Dijiao Primary School	D	B	D	C	B	D	B	C	B	A	A	A	A	C	A	A
1120	Male	9.38	Dijiao Primary School	D	B	C	C	B	C	B	D	A	B	A	A	A	C	A	A
1121	Female	9.22	Dijiao Primary School	B	B	D	B	A	C	D	B	A	A	A	A	A	C	A	A
1122	Female	9.87	Dijiao Primary School	B	B	A	A	A	A	A	B	A	B	A	B	B	A	A	A
1123	Male	9.53	Dijiao Primary School	D	B	D	C	B	A	D	D	C	C	A	A	A	C	A	A
1124	Female	9.13	Dijiao Primary School	C	B	C	C	B	B	A	C	B	A	A	A	A	C	A	A
1125	Male	8.91	Dijiao Primary School	B	D	D	B	B	C	D	C	B	C	A	A	B	A	B	C
1126	Male	9.34	Dijiao Primary School	A	B	D	B	B	B	A	B	A	C	A	A	A	C	A	A
1127	Male	9.34	Dijiao Primary School	D	B	C	C	B	B	A	C	C	A	A	A	B	C	B	A
1128	Male	10.05	Dijiao Primary School	D	B	A	C	B	D	C	A	B	A	A	A	B	C	A	A
1129	Male	9.87	Dijiao Primary School	D	B	B	C	A	A	B	C	B	A	A	A	B	C	A	A
1130	Female	10.15	Dijiao Primary School	B	B	B	B	D	B	A	C	B	A	A	B	A	C	B	A
1131	Male	10.16	Dijiao Primary School	B	B	B	B	D	B	A	C	B	A	A	B	A	C	B	A
1132	Male	9.91	Dijiao Primary School	D	B	A	B	D	B	A	C	B	A	A	B	A	C	B	A
1133	Female	9.98	Dijiao Primary School	D	B	B	C	B	A	C	B	C	A	A	A	A	C	A	A
1134	Male	9.83	Dijiao Primary School	D	B	D	C	C	A	A	D	A	A	A	A	A	C	A	A
1135	Male	9.66	Dijiao Primary School	B	B	D	A	B	D	C	A	C	B	A	A	A	C	A	A
1136	Male	10.61	Dijiao Primary School	D	B	D	D	B	A	A	A	B	B	A	A	A	C	B	A
1137	Female	9.83	Dijiao Primary School	D	C	D	C	B	A	C	B	C	A	A	A	A	A	A	A
1138	Female	9.61	Dijiao Primary School	A	A	B	B	B	C	C	B	B	A	A	A	A	C	A	A
1139	Female	9.77	Dijiao Primary School	D	B	B	C	B	A	B	C	C	A	A	A	A	C	A	A
1140	Female	9.78	Dijiao Primary School	D	B	B	C	B	A	C	B	C	B	A	A	A	C	A	A
1141	Female	9.86	Dijiao Primary School	D	B	B	A	B	A	A	C	C	B	A	A	B	C	A	A
1142	Male	9.12	Dijiao Primary School	D	B	D	A	B	A	C	C	A	A	A	A	A	C	A	A
1143	Female	9.28	Dijiao Primary School	D	B	D	A	B	A	C	D	C	A	A	A	A	C	A	A
1144	Female	10.15	Dijiao Primary School	D	B	C	C	B	A	A	B	C	A	A	A	A	C	A	A
1145	Male	10.17	Dijiao Primary School	C	B	C	C	B	D	A	B	C	A	A	B	A	C	A	A
1146	Male	11.04	Dijiao Primary School	A	B	A	C	B	C	A	C	B	A	A	A	A	C	A	A
1147	Male	10.68	Dijiao Primary School	A	D	B	C	C	A	C	C	B	A	A	A	A	C	A	A
1148	Female	9.69	Dijiao Primary School	B	B	D	C	B	C	C	B	C	A	A	A	A	C	A	A
1149	Female	10.01	Dijiao Primary School	B	B	D	C	B	C	C	A	C	A	A	A	A	C	A	A
1150	Female	9.56	Dijiao Primary School	C	D	D	C	B	C	A	C	C	B	A	A	A	C	A	A
1151	Male	10	Dijiao Primary School	C	D	D	C	B	C	A	C	B	A	A	A	A	C	A	A
1152	Female	9.62	Dijiao Primary School	A	B	A	C	B	B	C	D	C	B	A	A	A	A	B	C
1153	Male	9.45	Dijiao Primary School	A	B	A	C	B	B	C	D	C	B	A	A	A	C	A	A
1154	Female	9.18	Dijiao Primary School	D	B	C	C	B	C	B	C	B	C	A	A	A	C	A	A
1155	Female	9.91	Dijiao Primary School	D	A	D	C	B	C	A	B	A	A	A	A	A	C	A	A
1156	Female	9.41	Dijiao Primary School	D	B	B	C	B	B	A	A	A	A	A	A	A	C	A	A
1157	Male	9.37	Dijiao Primary School	D	B	A	C	A	B	A	C	A	C	B	B	B	C	B	A
1158	Male	9.24	Dijiao Primary School	B	C	B	C	A	D	A	B	C	C	A	A	A	C	B	A
1159	Female	9.65	Dijiao Primary School	B	B	C	A	C	B	A	C	B	B	A	A	A	C	A	A
1160	Female	9.57	Dijiao Primary School	D	B	B	C	B	A	A	C	C	B	A	A	A	C	A	A
1161	Female	9.99	Dijiao Primary School	C	B	B	A	B	A	D	C	B	A	A	A	A	C	A	A
1162	Female	9.66	Dijiao Primary School	A	B	D	C	B	B	A	B	C	B	A	A	A	C	A	A
1163	Male	10.04	Dijiao Primary School	C	B	B	B	B	B	C	A	C	B	A	A	A	C	A	A
1164	Male	9.39	Dijiao Primary School	C	B	C	C	C	A	A	A	B	B	A	A	B	C	A	A
1165	Male	9.72	Dijiao Primary School	C	B	C	C	B	A	B	A	C	A	A	A	A	C	A	A
1166	Male	10.03	Dijiao Primary School	D	B	B	B	C	C	B	C	C	A	A			C	A	A
1167	Male	10.54	Dijiao Primary School	D	B	D	C	B	D	A	C	B	B	A	A	A	C	A	A
1168	Female	9.97	Dijiao Primary School	C	B	A	A	B	D	A	A	B	B	A	B	A	C	A	A
1169	Female	10.68	Dijiao Primary School	C	B	D	A	B	D	B	C	A	C	A	A	A	A	A	A
1170	Female	9.23	Dijiao Primary School	C	B	C	C	C	D	A	A	B	B	A	A	A	C	A	A
1171	Female	9.49	Dijiao Primary School	C	B	D	C	B	B	A	A	C	B	A	A	A	C	A	A
1172	Male	9.4	Dijiao Primary School	C	B	C	A	B	B	A	B	C	B	A	A	A	C	A	A
1173	Female	9.71	Dijiao Primary School	D	B	D	C	B	B	A		C	A	A	A	A	C	A	A
1174	Male	10.76	Dijiao Primary School	D	B	C	C	B	B	A	A	C	A	A	A	A	C		A
1175	Male	10.5	Dijiao Primary School	C	D	B	A	B	B	C	B	A	A	A	A	A	A	A	A
1176	Female	8.98	Dijiao Primary School	D	B	A	C	B	C	D	A	B	A	B	A	A	C	A	B
1177	Female	9.13	Dijiao Primary School	D	B	C	C	B	A	C	C	A	C	A	A	A	A	A	A
1178	Female	9.63	Dijiao Primary School	D	B	D	B	A	C	C	C	B	A	A	A	A	C	A	A
1179	Male	9.86	Dijiao Primary School	A	B	C	C	B	C	D	D	B	A	A	A	A	C	A	A
1180	Female	9.49	Dijiao Primary School	C	B	D	A	B	C	D	D	C	B	A	A	A	C	A	A
1181	Male	9.82	Dijiao Primary School	C	B	D	A	B	C	A	C	B	A	A	B	A	C	A	A
1182	Male	9.54	Dijiao Primary School	D	B	D	B	A	D	A	B	B	A	A	A	A	C	A	A
1183	Female	10.05	Dijiao Primary School	C	B	C	C	B	A	C	D	A	C	A	A	A	C	A	A
1184	Male	9.82	Dijiao Primary School	D	B	A	C	B	A		D	C	A	A	A	A	C	A	A
1185	Male	10.47	Dijiao Primary School	D	B	A	C	B	C	A	D	C	B	A	A	A	C	A	A
1186	Male	9.71	Dijiao Primary School	A	B	C	C	B	C	D	D	B	A	A	A	A	C	A	A
1187	Male	9.66	Dijiao Primary School	C	B	D	A	B	A	A	A	C	A	A	A	A	C	A	A
1188	Male	9.14	Dijiao Primary School	D	D	C	C	B	A	C	A	B	A	A	A	A	B	A	A
1189	Male	9.61	Dijiao Primary School	A	D	C	C	B	D	B	B	C	A	A	A	A	C		A
1190	Female	9.12	Dijiao Primary School	D	A	A	A	B	A	A	A	B	A	A	A	A	C	A	A
1191	Male	9.77	Dijiao Primary School	A	D	D	B	B	B	D	A	B	A	A	A	A	C	A	A
1192	Male	9.15	Dijiao Primary School	D	B	B	A	B	B	D	B	C	A	A	A	A	C	A	A
1193	Male	11.64	Dijiao Primary School	C	B	B	A	B	A	D	C	B	A	A	A	A	C	A	A
1194	Male	9.63	Dijiao Primary School	D	B	B	D	D	C	B	B	C	C	A	B	B	B	A	A
1195	Male	11.07	Dijiao Primary School	A	B	C	D	A	B	C	D	A	B			A	B		B
1196	Male	9.13	Dijiao Primary School	C	B	D	A	A	C	A	C	B	A	B	A	B	B	B	A
1197	Male	9.72	Dijiao Primary School	C	A	B	B	B	C	A	D	A	A	A	A	A	C	A	A
1198	Female	9.82	Dijiao Primary School	C	A	C	C	B	C	B	B	B	A	A	A	A	C	B	A
1199	Female	9.42	Dijiao Primary School	C	B	A	C	B	B	A	B	C	C		A	A	B		C
1200	Male	10.15	Dijiao Primary School	C	A	D	C	B	B	B	D	C	B	A	A	A	C	A	A
1201	Male	10.16	Dijiao Primary School	C	D	B	C	C	B	C	B	A	C	B	A	A	B	B	B
1202	Female	9.56	Dijiao Primary School	C	B	C	C	B	C	D	D	C	B	A	A	A	C	A	A
1203	Female	9.96	Dijiao Primary School	C	B	D	C	B	C	C	D	C	C	A	A	A	C	B	A
1204	Male	9.45	Dijiao Primary School	C	D	B	C	C	B	A	D	B	C	A	A	A	C	B	A
1205	Male	11.29	Dijiao Primary School	C	D		B	D	C	C	C	C	C			C	C		C
1206	Female	11.62	Dijiao Primary School	C	A	C	C	B	B	A	C	B	C	A	A	A	C	A	A
1207	Female	9.5	Dijiao Primary School	C	D	C	A	B	D	C	B	C	C	A	B	A	C		C
1208	Male	9.87	Dijiao Primary School	C	A	B	A	B	B	A	D	C	A		A	A	C		C
1209	Female	9.35	Dijiao Primary School	C	D	C	A	B	B	D	B	C	A	A	A	A	C	A	A
1210	Male	9.28	Dijiao Primary School	C	B	B	C	B	C	A	B	B	A	A	A	A	C	A	A
1211	Male	10.01	Dijiao Primary School	C	C	D	C	B	B	A	A	C	A	A	A	A	C	A	A
1212	Male	9.67	Dijiao Primary School	C	B	A	C	B	D	A	B	C	C	A	B	A	C	A	A
1213	Female	9.85	Dijiao Primary School	C	B	B	A	B	B	A	C	A	A	A	A	A	C	A	A
1214	Male	10.15	Dijiao Primary School	C	D	C	C	B	B	D	B	A	A	A			B		B
1215	Female	9.79	Dijiao Primary School	C	D	C	A	C	D	C	A	C	B	A	B	C	A	A	C
1216	Female	10.29	Dijiao Primary School	C	D	C	C	B	A	A	B	C	A	A	A	B	A	B	A
1217	Male	9.98	Dijiao Primary School	C	B	C	C	B	C	A	B	C	B	A	A	A	C	A	A
1218	Male	9.69	Dijiao Primary School	C	B	D	D	D	D	C	B	A	C	A	A	B	B	B	A
1219	Female	10.37	Dijiao Primary School	C	B	C	B	B	B	A	D	A	A	A	A	A	C	A	A
1220	Female	10.76	Dijiao Primary School	C	A	B	C	B	C	A	C	C	A		B	A	C	A	A
1221	Male	9.53	Dijiao Primary School	C	D	B	C	B	B	A	D	C	A	A	A	A	C	A	A
1222	Female	9.17	Dijiao Primary School	C	A	B	A	B	B	C	D	B	C	A	A	A	C	A	A
1223	Male	9.9	Dijiao Primary School	C	B	D	C	B	C	A	C	B	B	A	A	A	C	A	A
1224	Female	9.32	Dijiao Primary School	C	B	D	A	B	C	C	C	A	C	A	A	A	C	A	A
1225	Male	9.99	Dijiao Primary School	C	D	B	A	D	C	A	A	B	C		A	B	B	A	A
1226	Male	10.15	Dijiao Primary School	C	B	B	C	A	C	A	A	B	A	A	A	A	C	A	A
1227	Female	9.38	Dijiao Primary School	C	D	B	C	B	A	A	B	C	A	A	A	A	C	A	A
1228	Male	10.48	Dijiao Primary School	C	B	C	C	B	C	D	A	C	A	A	A	A	C	A	A
1229	Female	9.95	Dijiao Primary School	C	B	C	C	B	B	C	C	A	A	A	A	A	C	B	A
1230	Male	9.28	Dijiao Primary School	C	A	C	C	B	D	A	C	B	A	A	A	A	C	A	A
1231	Male	9.72	Dijiao Primary School	C	B	B	C	B	C	C	C	C	A	A	A	A	C	A	A
1232	Male	9.55	Dijiao Primary School	C	D	A	B	C	B	A	D	A	B	A	A	A	C	A	A
1233	Male	10.15	Dijiao Primary School	C	A	C	A	B	A	A	A	C	A	A	A	A	C	A	A
1234	Male	10.41	Dijiao Primary School	C	B	C	C	A	D	A	C	C	A	A	A	B	C	A	A
1235	Female	10.13	Dijiao Primary School	C	B	B	C	A	D	A	B	C	B	A	A	B	C	A	A
1236	Female	10.21	Dijiao Primary School	C	B	C	C	B	D	D	B	A	A	A	A	A	C	A	A
1237	Male	9.94	Dijiao Primary School	C	B	C	C	B	C	A	D	C	B	A	A	A	C	A	A
1238	Female	10.13	Dijiao Primary School	C	B	B	C	B	D	C	C	B	A	A	A	B	C	A	A
1239	Male	10.81	Dijiao Primary School	C	B	C	A	B	D	A	A	B	A	A	A	A	C	A	A
1240	Female	10.29	Dijiao Primary School	C	B	C	A	B	A	A	A	C	A	A	A	A	C	A	A
1241	Female	10.53	Dijiao Primary School	C	B	B	B	C	B	C	A	B	A	A	A	A	C	A	A
1242	Male	10.21	Dijiao Primary School	C	B	B	C	B	D	B	C	A	B	A	A	A	C	B	A
1243	Male	10.73	Dijiao Primary School	C	B	C	A	B	A	C	C	C	C	A	A	A	C	A	A
1244	Female	10.27	Dijiao Primary School	B	B	B	C	C	B	C	D	C	B	A	A	A	C	A	A
1245	Female	9.91	Dijiao Primary School	C	B	C	C	B	A	C	B	A	A	A	A	A	C	A	C
1246	Female	10.28	Dijiao Primary School		B	C	C	B	B	B	A	C	A	A	A	A	C	A	A
1247	Female	11.11	Dijiao Primary School	B	B	C	C	B	D	A	C	A	A	A	A	A	C	A	A
1248	Male	10.29	Dijiao Primary School	D	B	C	A	B	C	A	B	C	B	A	A	A	C	B	A
1249	Male	11.01	Dijiao Primary School	C	B	B	C	B	D	B	C	C	A	A	A	A	C	A	A
1250	Male	10.83	Dijiao Primary School	C	B	B	C	B	B	C	A	C	A	A	A	A	C	A	A
1251	Female	10.96	Dijiao Primary School	C	B	A	C	B	A	B	C	A	B	A	A	A	C	A	A
1252	Male	10.19	Dijiao Primary School	C	B	C	C	D	A	B	A	C	C	A	A	A	C	A	A
1253	Female	10.99	Dijiao Primary School	D	B	B	A	B	D	A	D	C	A	A	A	B	C	A	A
1254	Female	9.89	Dijiao Primary School	C	B	A	B	C	D	A	B	C	C	A	A	A	C	A	A
1255	Male	10.32	Dijiao Primary School	D	B	A	C	B	B	A	A	B	C	A	A	A	C	B	A
1256	Male	10.27	Dijiao Primary School	C	B	C	C	B	B	D	A	C	B	A	A	A	C	A	A
1257	Male	11.31	Dijiao Primary School	D	B	C	C	B		A	C	C	A	A	A	A	C	A	A
1258	Female	9.87	Dijiao Primary School	C	B	C	C	B	D	C	B	C	B	A	A	B	C	A	A
1259	Male	10.31	Dijiao Primary School	B	B	C	C	B	C	A	C	C	C	A	A	A	C	A	A
1260	Female	9.87	Dijiao Primary School	C	B	D	A	B	D	D	B	C	B	A	A	B	C	A	A
1261	Female	10.65	Dijiao Primary School	D	B	C	A	B	A	A	B	A	A	A	A	A	C	A	A
1262	Female	10.74	Dijiao Primary School	C	B	C	C	C	D	C	C	C	A	A	A	A	C	A	A
1263	Male	10.31	Dijiao Primary School	D	B	C	C	B	A	A	B	B	A	A	A	A	C	A	A
1264	Male	10.12	Dijiao Primary School	C	B	C	C	B	D	A	A	C	B	A	B	B	C	A	A
1265	Female	10.54	Dijiao Primary School	C	B	C	C	B	B	C	B	C	A	A	A	A	C	A	A
1266	Female	10.77	Dijiao Primary School	D	B	B	C	B	A	A	C	B	A	A	A	A	C	A	A
1267	Male	10.55	Dijiao Primary School	C	B	B	A	B	D	B	B	C	A	A	A	A	C	A	A
1268	Male	10.57	Dijiao Primary School	C	B	C	A	B	C	D	C	C	A	A	A	A	C		A
1269	Male	10.33	Dijiao Primary School	C	B	C	C	B	A	D	C	C	A	A	A	A	C	A	A
1270	Male	10.17	Dijiao Primary School	D	B	C	A	D	D	C	D	C	C	A	A	B	C	B	A
1271	Female	10.32	Dijiao Primary School	D	B	C	C	B	B	A	C	C	B	A	A	A	A	A	A
1272	Female	10.74	Dijiao Primary School	C	B	C	C	B	B	D	A	C	B	A	A	A	C	A	A
1273	Male	10.87	Dijiao Primary School	C	B	C	C	B	B	D	B	C	A	A	A	A	C	A	A
1274	Male	10.15	Dijiao Primary School	B	B	C	A	B	A	A	C	B	A	A	B	B	C	A	C
1275	Male	10.29	Dijiao Primary School	C	B	C	A	B	B	C	A	C	A	A	A	A	C	A	A
1276	Female	10.95	Dijiao Primary School	C	B	C	C	B	A	A	D	A	A	A	A	A	C	A	A
1277	Male	11.49	Dijiao Primary School	C	B	C	C	B	B	A	C	C	B	A	A	A	A	A	A
1278	Female	10.95	Dijiao Primary School	C	B	B	C	B	D	A	B	C	B	A	A	A	C	B	A
1279	Male	10.14	Dijiao Primary School	C	B	C	C	B	D	A	A	C	B	A	A	A	C	A	A
1280	Female	11.03	Dijiao Primary School	C	B	C	C	B	D	A	A	C	B	A	A	A	C	A	A
1281	Male	11.05	Dijiao Primary School	C	B	A	C	B	B	A	B	C	B	A	A	A	C	A	A
1282	Male	10.37	Dijiao Primary School	C	B	B	C	C	A	A	C	C	A	A	A	A	C	A	A
1283	Male	11.05	Dijiao Primary School	C	B	C	C	B	C	B	A	C	B	A	A	A	C	A	A
1284	Female	10.54	Dijiao Primary School	C	B	C	C	B	B	A	C	A	A	A	A	A	C	A	A
1285	Male	10.78	Dijiao Primary School	C	B	C	C	B	B	A	B	C	A	A	A	A	C	B	A
1286	Male	10.25	Dijiao Primary School	C	B	C	C	B	B	B	C	B	A	A	A	A	C	A	A
1287	Male	11.07	Dijiao Primary School	C	B	C	C	B	C	C	B	C	B	A	A	A	C	A	A
1288	Male	11	Dijiao Primary School	C	B	C	C	B	D	D	A	C	A	A	A	A	C	A	A
1289	Female	11.08	Dijiao Primary School	C	B	B	C	B	B	A	B	B	A	A	A	B	C	A	A
1290	Male	10.31	Dijiao Primary School	C	B	C	C	B	D	A	B	C	A	A	A	A	C	A	A
1291	Female	10.63	Dijiao Primary School	C	B	C	C	B	D	C	B	C	A	A	A	A	C	A	A
1292	Female	10.68	Dijiao Primary School	C	B	C	C	B	B	A	D	C	C	B	B	B	C	A	C
1293	Female	10.65	Dijiao Primary School	C	B	C	C	B	D	D	A	A	A	A	A	A	C	A	A
1294	Female	10.78	Dijiao Primary School	C	B	C	C	B	C	C	B	C	C	A	A	A	C	B	C
1295	Female	10.4	Dijiao Primary School	C	B	C	C	B	C	B	A	B	A	A	A	A	C	A	A
1296	Female	10.62	Dijiao Primary School	C	B	C	C	B	D	A	B	C	A	A	A	A	C	A	A
1297	Female	10.85	Dijiao Primary School	C	B	C	C	B	C	A	C	C	A	A	A	A	C	A	A
1298	Female	10.8	Dijiao Primary School	C	B	C	C	B	D	A	A	C	B	A	A	A	C	A	A
1299	Female	10.48	Dijiao Primary School	C	A	A	B	B	D	C	A	A	A	A	A	A	C	A	A
1300	Male	10.86	Dijiao Primary School	C	B	C	C	B	D	A	C	B	A	A	A	A	C	A	A
1301	Female	11.07	Dijiao Primary School	C	B	C	C	B	D	A	C	C	A	A	A	A	C	A	A
1302	Female	11.01	Dijiao Primary School	C	B	C	C	B	D	A	B	C	A	A	A	A	C	A	A
1303	Female	11.08	Dijiao Primary School	C	B	C	C	B	D	A	D	C	B	A	A	A	C	A	A
1304	Male	10.38	Dijiao Primary School	C	B	B	C	B	B	C			C	A	A	A	A	A	C
1305	Male	10.25	Dijiao Primary School	C	B	C	C	B	A	D	C	C	A	A	A	A	C	A	A
1306	Female	10.49	Dijiao Primary School	C	B	C	C	B	C	D	B	A	A	A	A	A	C	A	A
1307	Female	10.2	Dijiao Primary School	C	B	C	C	B	D	D	A	C	A	A	A	A	C	A	A
1308	Male	10.34	Dijiao Primary School	C	B	C	C	B	B	D	C	C	A	A	A	A	C	A	A
1309	Male	10.04	Dijiao Primary School	C	B	C	C	B	D	C	C	B	B	A	A	A	A	A	A
1310	Male	10.88	Dijiao Primary School	C	B	C	C	B	B	D	C	C	A	A	A	A	C	A	A
1311	Female	10.84	Dijiao Primary School	C	B	C	C	B	D	A	B	C	A	A	A	A	C	A	A
1312	Female	9.87	Dijiao Primary School	C	B	C	C	B	D	B	B	A	A	A	A	B	C	A	A
1313	Female	10.86	Dijiao Primary School	C	B	C	C	B	D	A	B	C	A	A	A	A	C		A
1314	Male	10.8	Dijiao Primary School	C	B	C	C	B	C	A	C	C	C	A	A	A	C	A	C
1315	Male	10.17	Dijiao Primary School	D	B	C	C	B	C	B	C	C	A	A	A	A	C	A	A
1316	Male	10.47	Dijiao Primary School	C	B	C	C	C	B	A	D	B	A	A	A	A	C	A	A
1317	Male	11.8	Dijiao Primary School	C	B	C	C	B	B	A	B	C	A	A	A	A	C	A	A
1318	Male	10.77	Dijiao Primary School	C	B	C	C	B	D	A	C	C	A	A	A	A	C	A	A
1319	Female	10.7	Dijiao Primary School	C	B	C	C	B	D	A	D	C	A	A	A	A	C	A	A
1320	Male	10.94	Dijiao Primary School	C	B	C	C	B	D	A	A	C	A	A	A	B	C	A	A
1321	Female	10.64	Dijiao Primary School	C	B	C	C	B	D	C	C	C	A	A	A	A	C	A	A
1322	Male	10.34	Dijiao Primary School	C	B	C	C	B	D	A	D	C	A	A	A	A	C	A	A
1323	Female	10.8	Dijiao Primary School	C	B	C	C	B	D	C	B	C	A	A	A	A	C	A	A
1324	Female	10.74	Dijiao Primary School	C	B	C	C	D	C	D	B	C	A	A	A	A	C	A	A
1325	Male	10.07	Dijiao Primary School	C	B	C	C	C	C	A	B	C	C	A	B	C	A	B	C
1326	Female	10.09	Dijiao Primary School	C	B	C	C	B	D	A	B	C	A	A	A	A	C	A	A
1327	Female	10.72	Dijiao Primary School	C	B	C	C	C	D	B	B	C	A	A	A	A	C	A	A
1328	Female	10.47	Dijiao Primary School	C	B	C	C	B	D	A	C	C	A	A	A	B	C	A	A
1329	Female	10.98	Dijiao Primary School	C	B	C	C	B	D	D	C	C	A	A	A	A	C	A	A
1330	Male	10.9	Dijiao Primary School	C	B	C	C	B	D	C	A	C	A	A	A	A	C	A	A
1331	Male	11.08	Dijiao Primary School	C	B	C	C	B	D	C	C	C	A	A	A	A	C	A	A
1332	Female	10.98	Dijiao Primary School	C	B	C	C	B	D	C	C	C	A	A	A	A	C	A	A
1333	Female	10.54	Dijiao Primary School	C	B	C	C	B	D	D	B	C	A	A	A	A	C	A	A
1334	Male	10.9	Dijiao Primary School	C	B	C	C	B	D	A	C	C	A	A	A	A	C	A	A
1335	Male	10.33	Dijiao Primary School	C	B	C	C	B	B	A	C	C	A	A	A	B	C	A	A
1336	Female	10.92	Dijiao Primary School	C	B	C	C	D	C	A	D	C	A	A	A	A	C	A	A
1337	Female	10.41	Dijiao Primary School	C	B	C	C	B	D	C	B	C	A	A	A	A	C	A	A
1338	Female	10.8	Dijiao Primary School	C	B	C	C	B	D	D	C	C	A	A	A	A	C	A	A
1339	Male	10.44	Dijiao Primary School	C	B	C	C	B	D	C	C	C	A	A	A	A	C	A	A
1340	Female	10.4	Dijiao Primary School	C	B	C	C	B	D	A	B	C	A	A	A	A	C	A	A
1341	Male	10.6	Dijiao Primary School	C	B	C	C	B	C	D	C	C	A	A	A	B	C	A	A
1342	Female	10.34	Dijiao Primary School	C	B	C	C	A	B	A	C	C	A	A	A	A	A	A	A
1343	Male	10.2	Dijiao Primary School	C	B	C	C	B	D	A	B	C	A	A	A	A	C	A	A
1344	Male	10.85	Dijiao Primary School	C	B	C	C	B	D	C	B	C	A	A	A	A	C	A	A
1345	Female	10.21	Dijiao Primary School	C	B	C	C	B	D	D	C	C	A	A	A	A	C	A	A
1346	Male	10.89	Dijiao Primary School	C	B	C	C	C	D	B	A	C	A	A	A	A	C	A	A
1347	Male	10.26	Dijiao Primary School	C	B	C	C	B	D	C	A	C	A	A	B	A	C	A	A
1348	Male	10.89	Dijiao Primary School	C	B	C	C	B	D	C	C	C	A	A	A	A	C	A	A
1349	Male	10.77	Dijiao Primary School	C	B	C	C	B	D	A	C	B	A	A	A	A	C	A	A
1350	Female	10.96	Dijiao Primary School	C	B	C	C	B	B	C	C	C	A	A	A	A	C	A	A
1351	Female	10.76	Dijiao Primary School	C	B	C	C	B	D	C	D	C	A	A	A	A	C	A	A
1352	Male	10.94	Dijiao Primary School	C	B	C	C	C	D	B	D	C	A	A	A	A	C	A	A
1353	Male	10.54	Dijiao Primary School	C	B	C	C	B	C	B	C	C	A	A	A	A	C	A	A
1354	Female	10.1	Dijiao Primary School	C	B	C	C	B	D	A	C	C	A	A	A	B	C	A	A
1355	Male	10.93	Dijiao Primary School	C	B	C	C	B	D	D	D	C	A	A	A	A	C	A	A
1356	Male	10.92	Dijiao Primary School	C	B	C	C	D	B	B	D	C	C	A	A	A	C	A	B
1357	Male	11.11	Dijiao Primary School	C	B	C	C	B	D	C	C	B	A	A	A	A	C	A	A
1358	Female	10.49	Dijiao Primary School	A	B	B	C	B	B	C	B	C	B	A	A	B	A	A	A
1359	Male	11.08	Dijiao Primary School	A	A	A	B	B	B	A	A	A	C	A	A	A	C	A	B
1360	Male	10.22	Dijiao Primary School	A	D	C	C	C	B	A	C	C	B	A	A	A	C	A	A
1361	Female	10.76	Dijiao Primary School	A	D	C	C	B	B	C	B	C	B	A	A	A	C	A	A
1362	Female	10.65	Dijiao Primary School	A	D	B	C	B	B	D	C	C	B	A	A	A	A	A	A
1363	Female	10.54	Dijiao Primary School	A	B	A	C	B	A	A	D	A	A	A	A	A	C	B	A
1364	Female	10.19	Dijiao Primary School	A	D	B	C	B	A	C	A	B	A	A	B	A	C	A	A
1365	Female	10.9	Dijiao Primary School	A	B	C	C	B	B	D	C	C	A	A	A	A	C	A	A
1366	Male	9.81	Dijiao Primary School	A	B	C	C	B	A	C	A	C	A	A	A	A	C	A	A
1367	Female	10.5	Dijiao Primary School	A	D	C	C	B	A	C	A	C	A	A	A	A	C	A	A
1368	Female	10.16	Dijiao Primary School	D	A	B	C	B	B	D	A	B	A	A	B	A	C	A	A
1369	Male	10.13	Dijiao Primary School	A	B	C	C	B	A	B	B	C	C	A	A	A	C	A	A
1370	Male	11.01	Dijiao Primary School	D	C	B	C	B	B	B	C	C	A	A	A	A	C	A	A
1371	Female	10.85	Dijiao Primary School	B	D	B	C	B	B	C	B	C	A	A	A	A	C	A	A
1372	Male	10.96	Dijiao Primary School	A	B	B	C	B	B	C	A	C	A	A	A	A	C	A	A
1373	Male	10.82	Dijiao Primary School	A	C	C	B	B	D	A	B	C	C	A	B	C	A		B
1374	Male	10.61	Dijiao Primary School	D	A	A	D	B	C	B	C	A	B	A	A	A	C	A	A
1375	Female	10.14	Dijiao Primary School	A	A	C	C	B	B	B	C	B	B	A	A	A	C	A	A
1376	Female	10.87	Dijiao Primary School	D	B	C	A	B	B	D	C	A	C	A	A	A	C	A	A
1377	Male	11.53	Dijiao Primary School	D	B	B	A	B	C	A	C	B	A	A	A	A	C	A	A
1378	Male	11.08	Dijiao Primary School	D	C	C	C	B	A	A	B	C	B	A	A	B	C	A	A
1379	Female	10.31	Dijiao Primary School	A	D	C	C	B	D	A	C	B	A	A	A	A	C	A	A
1380	Male	9.86	Dijiao Primary School	A	B	C	C	B	C	A	C	C	B	A	A	C	C	A	A
1381	Male	10.63	Dijiao Primary School	B	B	C	D	B	C	A	D	C	C	B	A	A	C	A	A
1382	Male	11.08	Dijiao Primary School	D	B	C	C	B	B	B	B	C	C	A	A	A	C	A	A
1383	Female	10.59	Dijiao Primary School	D	B	C	C	D	B	B	D	C	A	A	A	A	C	A	A
1384	Male	11.06	Dijiao Primary School	D	B	C	C	D	B	B	C	A	A	A	A	A	C	A	A
1385	Female	10.85	Dijiao Primary School	A	A	B	D	B	B	A	C	B	A	A	A	A	C	A	A
1386	Female	9.8	Dijiao Primary School	D	A	B	B	B	A	D	D	A	A	A	A	A	C	A	A
1387	Male	9.87	Dijiao Primary School	D	B	B	C	B	C	A	A	B	B	A	A	A	C	A	A
1388	Female	10.81	Dijiao Primary School	A	B	C	C	B	C	D	A	C	B	A	A	A	C	A	A
1389	Female	10.78	Dijiao Primary School	A	B	C	C	B	C	D	B	B	A	A	A	A	C	A	A
1390	Male	12.49	Dijiao Primary School	A	B	C	C	B	B	A	D	C	A	A	A	A	C	A	A
1391	Male	10.03	Dijiao Primary School	D	B	C	C	B	A	B	C	B	A	A	A	A	C	A	A
1392	Female	10.19	Dijiao Primary School	D	D	C	C	A	A	C	C	C	B	A	A	A	C	B	A
1393	Male	9.87	Dijiao Primary School	A	B	B	C	B	C	A	C	C	A	A	B	A	C	A	A
1394	Male	9.87	Dijiao Primary School	C	D	C	A	B	B	A	B	C	C	A	A	A	C	A	A
1395	Female	10.49	Dijiao Primary School	D	B	C	C	B	B	A	C	C	A	A	A	B	C	A	A
1396	Female	10.85	Dijiao Primary School	A	B	D	C	B	C	C	B	C	A	A	A	A	C	A	A
1397	Male	9.87	Dijiao Primary School	D	B	C	C	B	B	A	B	C	A	A	A	A	C	A	A
1398	Female	10.47	Dijiao Primary School	D	B	B	C	B	B	B	B	C	A	A	A	A	C	A	A
1399	Male	10.63	Dijiao Primary School	C	B	C	C	B	D	C	A	C	A	A	A	B	C	B	A
1400	Female	10.29	Dijiao Primary School	C	B	C	C	B	D	C	A	C	A	A	A	A	C	A	A
1401	Male	10.63	Dijiao Primary School	C	B	C	C	B	D	C	D	C	A	A	A	A	C	A	A
1402	Male	11.92	Dijiao Primary School	C	B	C	C	B	D	C	C	C	A	A	A	A	C	A	A
1403	Female	9.82	Dijiao Primary School	C	B	C	C	B	D	C	A	C	A	A	A	A	C	A	A
1404	Female	10.48	Dijiao Primary School	C	B	C	C	B	D	C	C	C	A	A	A	A	C	A	A
1405	Female	10.32	Dijiao Primary School	C	B	C	C	B	D	C	A	C	A	A	A	A	C	A	A
1406	Male	10.78	Dijiao Primary School	C	B	C	C	B	D	C	A	C	C	A	A	A	C	A	A
1407	Male	10.7	Dijiao Primary School	C	B	C	C	B	D	C	A	C	B	A	A	A	C	A	A
1408	Male	10.7	Dijiao Primary School	C	B	C	C	B	B	C	B	B	A	A	A	A	C	A	A
1409	Male	10.9	Dijiao Primary School	C	B	C	A	B	D	C	A	B	A	A	A	A	C	A	A
1410	Female	9.94	Dijiao Primary School	C	B	C	C	B	D	C	D	B	A	A	A	A	C	A	A
1411	Male	11.02	Dijiao Primary School	C	B	C	C	B	D	C	C	C	A	A	A	A	C	A	A
1412	Female	10.5	Dijiao Primary School	C	B	C	C	B	D	C	C	C	A	A	A	A	C	A	A
1413	Male	11.62	Dijiao Primary School	C	B	C	C	B	B	C	C	C	B	A	A	A	C	A	A
1414	Female	11.06	Dijiao Primary School	C	B	C	C	B	D	C	A	B	A	A	A	A	C	A	A
1415	Female	10.79	Dijiao Primary School	C	B	C	C	B	D	C	D	C	A	A	A	A	C	A	A
1416	Female	10.56	Dijiao Primary School	C	B	C	C	B	D	A	C	A	A	A	A	A	C	A	A
1417	Male	10.83	Dijiao Primary School	C	B	C	C	B	D	C	A	C	A	A	A	A	C	A	A
1418	Male	10.58	Dijiao Primary School	C	B	C	C	B	D	C	A	C	A	A	A	A	C	A	A
1419	Male	10.79	Dijiao Primary School	C	B	C	C	B	D	C	D	C	A	A	A	A	A	B	A
1420	Male	10.57	Dijiao Primary School	C	B	C	C	B	D	C	A	C	A	A	A	A	C	A	A
1421	Female	10.54	Dijiao Primary School	C	B	C	C	D	D	C	B	C	A	A	A	A	C	A	A
1422	Female	11.21	Dijiao Primary School	C	B	C	C	B	D	C	C	C	A	A	A	A	C	B	A
1423	Male	10.17	Dijiao Primary School	C	B	C	C	B	D	C	C	C	A	A	A	A	C	A	A
1424	Male	10.5	Dijiao Primary School	C	B	C	C	B	D	C	D	A	C	A	B	C	C	A	B
1425	Female	10.76	Dijiao Primary School	C	B	C	C	B	D	C	C	A	A	A	A	A	C	A	A
1426	Male	11.01	Dijiao Primary School	C	B	C	C	A	D	C	D	A	A	A	A	A	C	A	A
1427	Female	10.52	Dijiao Primary School	C	B	C	C	B	D	C	B	C	A	A	A	A	C	A	A
1428	Male	11.69	Dijiao Primary School	C	B	C	C	B	D	C	A	C	A	A	A	A	C	B	A
1429	Female	10.97	Dijiao Primary School	C	B	C	C	B	D	C	D	C	A	A	A	A	C	A	A
1430	Female	10.92	Dijiao Primary School	C	B	C	C	B	D	C	D	C	A	A	A	A	C	A	A
1431	Female	11.56	Dijiao Primary School	C	B	C	C	B	D	C	B	C	A	A	A	A	C	A	A
1432	Male	10.74	Dijiao Primary School	C	B	C	C	B	D	C	A	C	A	A	A	A	C	A	A
1433	Male	10.84	Dijiao Primary School	C	B	C	C	B	D	C	A	B	A	A	A	A	C	A	A
1434	Male	11.01	Dijiao Primary School	C	B	C	C	B	D	C	D	C	A	A	A	A	C	A	A
1435	Female	10.52	Dijiao Primary School	C	B	C	C	B	D	C	D	C	A	A	A	B	C		A
1436	Male	10.33	Dijiao Primary School	C	B	C	C	B	A	C	C		A	B	A	A	C	A	A
1437	Female	10.9	Dijiao Primary School	C	B	C	C	B	D	C	B	C	A	A	A	A	C	A	A
1438	Male	9.87	Dijiao Primary School	C	B	C	C	B	A	C	C	C	C	A	A	A	C	A	A
1439	Male	10.66	Dijiao Primary School	C	B	C	C	B	D	C	C	C	A	A	A	A	C	A	A
1440	Female	10.39	Dijiao Primary School	C	B	C	C	B	D	C	A	C	A	A	A	A	C	A	A
1441	Male	10.28	Dijiao Primary School	C	B	C	C	B	B	B	B	C	B	A	A	A	C	A	A
1442	Female	10.7	Dijiao Primary School	C	B	C	C	B	A	C	B	C	B	A	B	B	C	A	A
1443	Male	10.1	Dijiao Primary School	C	B	C	C	A	B	B	A	C	A	A	B	A	C	A	A
1444	Male	11.16	Dijiao Primary School	C	B	C	C	B	A	C	C	C	B	A	A	A	C	A	A
1445	Male	10.26	Dijiao Primary School	D	B	A	C	B	D	B	B	B	C	A	A	A	C	A	A
1446	Female	9.89	Dijiao Primary School	C	B	C	C	B	B	A	B	B	A	A	A	A	C	B	A
1447	Male	10.66	Dijiao Primary School	C	B	B	A	B	C	A	C	B	B	A	A	A	C	A	A
1448	Male	11.06	Dijiao Primary School	A	B	C	C	B	B	A	C	C	A	A	A	A	C	A	A
1449	Female	10.44	Dijiao Primary School	C	B	C	C	B	C	B	C	C	A	A	A	A	C	A	A
1450	Female	10.84	Dijiao Primary School	C	B	B	C	B	C	D	A	C	A	A	A	A	C	A	A
1451	Female	10.25	Dijiao Primary School	C	B	D	C	B	C	C	C	C	A	A	A	A	C	A	A
1452	Female	10.97	Dijiao Primary School	C	B	C	C	B	C	C	C	C	B	A	A	A	C	A	A
1453	Female	10.84	Dijiao Primary School	C	B	C	C	A	B	D	A	C	B	A	A	A	C	A	A
1454	Male	10.27	Dijiao Primary School	C	B	B	C	B	A	D	B	B	A	A	A	A	C	A	A
1455	Male	10.48	Dijiao Primary School	C	B	C	C	D	B		D	C	B	A	A	A	C	A	A
1456	Female	10.16	Dijiao Primary School	C	B	C	C	B	B	D	D	C	A	A	A	A	C	A	A
1457	Male	10.15	Dijiao Primary School	D	B	A	C	B	C	A	B	B	A	A	A	A	C	A	A
1458	Female	10.19	Dijiao Primary School	C	B	C	C	B	D	B	B	C	A	A	A	A	C	A	A
1459	Male	12	Dijiao Primary School	A	B	D	C	B	C	A	D	B	A	A	A	B	C	A	A
1460	Female	10.76	Dijiao Primary School	C	B	B	C	B	D	A	D	C	B	A	A	A	C	A	A
1461	Male	9.87	Dijiao Primary School	A	B	B	C	B	C	B		B	A	A	A	A	C	A	A
1462	Female	10.15	Dijiao Primary School	A	B	C	C	B	C	A	B	A	B	A	A	A	C	A	A
1463	Male	12.19	Dijiao Primary School	A	B	B	C	B	D	A	A	B	A	A	A	A	C	A	A
1464	Female	10.27	Dijiao Primary School	C	B	C	C	B	D	A	B	C	A	A	A	A	C	A	A
1465	Female	10.67	Dijiao Primary School	D	B	D	C	B	D	A	D	B	B	A	A	A	C	A	A
1466	Male	11.02	Dijiao Primary School	D	B	B	C	B	D	A	D	B	A	A	A	A	C	A	A
1467	Female	10.3	Dijiao Primary School	B	B	C	C	B	C	A	B	C	A	A	A	A	C	A	A
1468	Male	10.56	Dijiao Primary School	D	B	B	C	B	C	A	B	C	A	A	A	A	C	A	A
1469	Female	10.15	Dijiao Primary School	C	B	B	C	B	B	B	D	B	A	A	A	A	C	A	A
1470	Male	10.96	Dijiao Primary School	D	B	B	C	B	B	B	D	B	A	A	B	B	C	A	A
1471	Female	10.15	Dijiao Primary School	C	B	C	C	B	C	A	B	B	A	A	A	A	C	A	A
1472	Male	11.67	Dijiao Primary School	D	B	C	C	B	A	B	D	C	B	A	A	A	C	B	A
1473	Female	10.15	Dijiao Primary School	C	B	C	C	B	A	B	A	C	C	A	A	A	C	B	A
1474	Male	11.74	Dijiao Primary School	D	B	C	C	B	A	B	C	B	A	A	A	A	C	A	A
1475	Male	10.26	Dijiao Primary School	C	B	C	C	C	A	B	A	C	C	A	A	A	C	B	A
1476	Female	10.28	Dijiao Primary School	D	B	C	C	B	A	A	C	C	A	A	A	A	C	A	A
1477	Male	10.42	Dijiao Primary School	C	B	A	A	B	A	C	B	C	A	A	A	A	C	A	A
1478	Female	10.15	Dijiao Primary School	A	B	A	C	B	A	C	A	C	A	A	A	A	C	A	A
1479	Male	10.5	Dijiao Primary School	D	B	B	C	D	A	D	D	B	A	A	A	A	C	A	A
1480	Male	10.67	Dijiao Primary School	C	B	C	C	B	B	A	C	C	A	A	A	A	C	A	A
1481	Female	10.51	Dijiao Primary School	D	B	A	C	B	B	D	C	B	A	A	A	A	C	A	A
2001	Female	10.64	Yucai Hankou Primary School		B	C	C	B	C	A	C	C	C	A	A	B	C	A	A
2002	Female	11.05	Yucai Hankou Primary School	C	C	B	A	B	C	B	B	B	C	A	B	C	C	A	A
2003	Female	10.63	Yucai Hankou Primary School	A	B	C	C	B	C	B	A	C	B	A	A	B	A	A	A
2004	Female	10.89	Yucai Hankou Primary School	C	B	C	A	B	C	A	D	B	A	A	A	B	C	A	A
2005	Male	11.41	Yucai Hankou Primary School	C	B	C	C	B	B	A	B	C	C	A	A	A	C	A	B
2006	Male	10.65	Yucai Hankou Primary School	D	B	C	C	B	A	D	A	C	C	A	B	B	C	A	A
2007	Male	10.54	Yucai Hankou Primary School	C	B	C	C	B	C	C	C	C	C	A	A	A	A	B	A
2008	Female	10.87	Yucai Hankou Primary School	C	B	C	C	A	D	A	B	C	A	A	A	C	A	A	A
2009	Male	10	Yucai Hankou Primary School	D	B	C	C	B	B	B	B	B	A	A	B	A	A	A	B
2010	Male	10.99	Yucai Hankou Primary School	D	B	C	C	B	B	C	C	B	C	A	B	C	A	B	B
2011	Female	10.18	Yucai Hankou Primary School	A	B	C	C	B	D	C	B	A	C	A	B	C	A	B	B
2012	Male	9.83	Yucai Hankou Primary School	C	B	C	C	B	A	D	D	B	C	A	B	B	A	B	B
2013	Female	10.06	Yucai Hankou Primary School	C	B	C	C	B	B	C	C	B	B	B	B	C	A	B	B
2014	Male	9.69	Yucai Hankou Primary School	C	B	C	C	B	D	C	C	B	B	A	B	C	A	B	B
2015	Male	10.23	Yucai Hankou Primary School	C	B	C	C	B	D	C	C	B	B	B	B	C	A	B	B
2016	Female	9.74	Yucai Hankou Primary School	C	B	C	C	B	D	C	C	B	B	A	B	C	A	B	B
2017	Male	11.46	Yucai Hankou Primary School	C	B	C	C	B	D	D	B	B	C	A	A	C	A	B	B
2018	Male	9.84	Yucai Hankou Primary School	D	B	C	C	B	D	A	C	B	A	A	B	C	A	B	B
2019	Male	9.34	Yucai Hankou Primary School	C	B	C	C	B	D	A	C	B	B	A	A	C	A	A	B
2020	Male	9.05	Yucai Hankou Primary School	C	B	C	A	B	D	A	D	B	A	A	B	C	A	A	B
2021	Female	9.11	Yucai Hankou Primary School	C	B	C	C	B	D	B	C	B	C	A	A	C	C	A	B
2022	Female	9.99	Yucai Hankou Primary School	C	B	A	B	B	C	A	A	A	A	A	B	C	A	A	B
2023	Male	9.12	Yucai Hankou Primary School	C	B	C	A	C	D	A	A	C	A	A	A	A	C	A	B
2024	Male	9.76	Yucai Hankou Primary School	C	B	C	C	B	D	D	A	B	B	A	A	B	C	A	B
2025	Female	9.48	Yucai Hankou Primary School	C	B	C	C	B	D	D	A	C	A	A	A	A	C	B	B
2026	Male	9.43	Yucai Hankou Primary School	C	B	C	C	B	C	D	B	B	A	A	A	A	C	A	A
2027	Female	9.63	Yucai Hankou Primary School	C	B	C	C	C	D	A	D	C	A	A	B	A	B	B	C
2028	Male	9.54	Yucai Hankou Primary School	C	B	C	C	A	D	B	D	B	C	A	A	A	A	A	A
2029	Male	9.11	Yucai Hankou Primary School	C	B	C	A	B	D	C	B	C	A	A	A	A	A	A	A
2030	Female	9.42	Yucai Hankou Primary School	C	B	D	A	B	D	B	B	C	A	A	A	B	C	A	A
2031	Female	10.03	Yucai Hankou Primary School	C	B	C	C	B	D	B	A	C	B	A	A	A	C	A	A
2032	Female	9.31	Yucai Hankou Primary School	C	B	C	C	B	C	B	A	C	B	A			C	A	A
2033	Male	9.14	Yucai Hankou Primary School	C	B	C	C	D	C	C	A	C	C	A	A	B	C	A	A
2034	Female	10.15	Yucai Hankou Primary School	C	B	C	C	B	D	D	A	B	A	A	A	C	A	B	A
2035	Female	9.17	Yucai Hankou Primary School	C	B	C	C	B	D	C	C	C	B	B	A	A	A	A	A
2036	Male	9.68	Yucai Hankou Primary School	D	B	C	C	B	D	C	B	C	B	A	A	A	A	A	B
2037	Male	9.25	Yucai Hankou Primary School	C	B	C	C	B	D	C	C	C	B	B	A	A	A	A	B
2038	Male	9.45	Yucai Hankou Primary School	C	B	C	C	B	D	D	A	C	B	A	A	A	A	A	A
2039	Female	10.01	Yucai Hankou Primary School	D	B	C	C	B	C	A	C	C	A	A	A	A	C	B	A
2040	Male	9.72	Yucai Hankou Primary School	B	B	C	C	D	D	B	B	C	A	A	A	A	C	A	A
2041	Male	9.96	Yucai Hankou Primary School	D	B	C	A	B	D	D	B	C	A	A	A	B	C	A	A
2042	Male	9.71	Yucai Hankou Primary School	C	B	C	C	B	D	A	A	B	A	A	A	A	C	A	A
2043	Female	9.82	Yucai Hankou Primary School	D	B	C	C	B	C	A	C	B	B	A	A	A	C	A	A
2044	Female	9.29	Yucai Hankou Primary School	D	B	C	C	B	D	A	C	B	B	A	A	A	C	A	A
2045	Male	9.38	Yucai Hankou Primary School	B	B	C	A	B	B	A	A	A	A	A	A	A	C	A	A
2046	Female	9.66	Yucai Hankou Primary School	C	B	C	C	B	D	D	C	B	A	A	A	A	C	A	A
2047	Male	10.33	Yucai Hankou Primary School	C	B	C	C	A	D	D	B	B	B	A	A	A	C	A	A
2048	Female	9.63	Yucai Hankou Primary School	C	B	C	C	B	C	D	C	B	C	A	B	A	C	A	A
2049	Male	9.38	Yucai Hankou Primary School	C	B	D	C	B	C	A	D	B	C	A	A	A	C	A	A
2050	Female	10.01	Yucai Hankou Primary School	C	B	C	C	B	B	A	B	D	A	A	A	A	C	A	A
2051	Male	10	Yucai Hankou Primary School	C	B	C	C	B	B	C	A	D	C	A	A	A	C	A	A
2052	Female	9.2	Yucai Hankou Primary School	C	B	C	A	B	D	B	B	D	A	A	A	A	B	B	A
2053	Female	9.23	Yucai Hankou Primary School	C	B	C	C	C	B	B	A	D	B	A	A	A	C	A	A
2054	Female	9.17	Yucai Hankou Primary School	C	B	C	C	B	C	A	A	B	A	B	A	C	C	A	A
2055	Female	10.65	Yucai Hankou Primary School	C	D	D	A	B	D	A	D	B	A	A	A	A	C	A	A
2056	Male	9.65	Yucai Hankou Primary School	C	D	B	C	B	D	A	D	D	B	B	A	A	C	B	B
2057	Male	10.15	Yucai Hankou Primary School	C	D	D	D	D	D	C	A	D	C	A	A	A	C	A	A
2058	Female	9.78	Yucai Hankou Primary School	C	B	D	A	B	B	A	D	B	A	A	A	A	C	A	A
2059	Male	9.17	Yucai Hankou Primary School	C	B	D	C	D	D	A	A	D	C	A	A	A	C	A	B
2060	Male	9.54	Yucai Hankou Primary School	C	B	C	C	D	D	A	A	A	A	A	A	A	C	A	B
2061	Male	10.59	Yucai Hankou Primary School	C	B	D	B	B	D	D	A	A	B	A	A	A	C	A	B
2062	Male	9.74	Yucai Hankou Primary School	C	B	B	A	B	C	B	D	A	B	A	B	C	C	A	B
2063	Male	9.77	Yucai Hankou Primary School	C	B	C	C	B	B	A	C	D	A	A	A	A	C	A	B
2064	Female	9.43	Yucai Hankou Primary School	C	B	B	C	C	B	B	A	D	B	A	A	A	C	A	B
2065	Male	9.83	Yucai Hankou Primary School	C	D	C	A	B	C	B	D	C	B	A	A	A	C	A	B
2066	Female	9.15	Yucai Hankou Primary School	C	B	C	C	B	D	C	B	C	B	A	A	A	C	A	B
2067	Male	9.32	Yucai Hankou Primary School	C	B	C	C	B	A	A	B	C	B	A	A	A	C	A	B
2068	Female	9.23	Yucai Hankou Primary School	C	D	C	A	B	D	D	D	C	C	A	A	A	C	A	A
2069	Male	10.56	Yucai Hankou Primary School	A	B	A	C	B	D	D	B	C	C	A	A	A	C	A	B
2070	Male	9.29	Yucai Hankou Primary School	D	B	C	C	B	A	D	C	B	A	A	A	A	C	A	A
2071	Female	9.92	Yucai Hankou Primary School	D	B	C	C	B	A	B	C	C	B	A	A	A	C	A	A
2072	Female	9.3	Yucai Hankou Primary School	C	B	C	C	B	A	D	A	D	A	A	A	A	C	A	A
2073	Male	9.13	Yucai Hankou Primary School	C	B	C	C	B	A	B	C	C	B	A	A	A	C	A	A
2074	Female	9.16	Yucai Hankou Primary School	C	B	C	C	B	C	C	B	A	C	A	B	A	C	A	A
2075	Female	9.79	Yucai Hankou Primary School	C	B	D	C	B	B	C	B	C	B	A	A	A	C	A	A
2076	Male	10	Yucai Hankou Primary School	C	B	C	C	B	D	C	B	C	B	A	A	A	C	A	A
2077	Female	9.23	Yucai Hankou Primary School	C	B	B	C	B	B	A	D	C	C	A	A	A	C		A
2078	Male	9.12	Yucai Hankou Primary School	C	B	D	C	B	D	A	C	C	A	A	A	A	C	A	A
2079	Male	9.57	Yucai Hankou Primary School	C	B	C	C	B	C	A	C	C	B	A	A	A	C	A	A
2080	Male	10.15	Yucai Hankou Primary School	C	B	D	C	B	D	B	C	C	B	A	A	A	C	A	A
2081	Male	9.69	Yucai Hankou Primary School	C	A	C	A	D	C	C	A	B	C	A	A	A	C	A	A
2082	Female	9.12	Yucai Hankou Primary School	D	B	C	C	B	C	A	C	C	B	A	A	A	C	A	A
2083	Female	9.61	Yucai Hankou Primary School	D	B	C	C	B	C	A	C	C	B	A	A	A	C	A	A
2084	Male	9.16	Yucai Hankou Primary School	D	B	C	C	B	D	D	A	D	A	A	A	A	C	A	A
2085	Male	9.89	Yucai Hankou Primary School	C	B	A	D	D	D	C	C	B	C	A	A	A	C	A	C
2086	Male	9.79	Yucai Hankou Primary School	C	B	B	C	B	D	D	C	A	A	A	A	A	C	B	A
2087	Female	9.79	Yucai Hankou Primary School	D	B	C	D	D	C	C	C	D	C	A	A	A	C	A	A
2088	Female	9.46	Yucai Hankou Primary School	C	B	B	C	B	D	A	D	D	B	A	A	A	C	A	A
2089	Female	9.92	Yucai Hankou Primary School	A	B	C	A	B	D	A	C	A	A	A	A	B	C	A	A
2090	Male	10.67	Yucai Hankou Primary School	D	B	C	C	B	D	A	C	D	B	A	A	A	C	A	A
2091	Female	9.48	Yucai Hankou Primary School	D	B	C	C	B	D	D	A	D	A	A	A	A	C	A	A
2092	Female	9.69	Yucai Hankou Primary School	C	B	B	C	B	D	D	B	D	C	A	A	A	C	A	A
2093	Male	9.14	Yucai Hankou Primary School	A	B	D	A	C	D	A	D	A	A	A	A	A	C	A	A
2094	Male	9.77	Yucai Hankou Primary School	D	B	B	C	B	D	B	C	D	A	A	A	A	C	A	A
2095	Female	9.43	Yucai Hankou Primary School	D	B	C	C	D	D	C	C	D	C	A	B	A	C	B	A
2096	Male	9.23	Yucai Hankou Primary School	D	B	C	C	B	C	A	C	C	B	A	A	B	C	A	A
2097	Female	9.77	Yucai Hankou Primary School	C	B	C	C	B	D	A	C	C	B	A	A	A	C	A	A
2098	Female	9.7	Yucai Hankou Primary School	C	B	B	C	B	D	C	B	C	B	A	A	A	C	A	A
2099	Male	9.51	Yucai Hankou Primary School	C	B	D	C	A	D	B	D	C	A	A	A	A	C	A	A
2100	Male	9.95	Yucai Hankou Primary School	C	B	C	C	B	C	A	C	C	B	A	A	A	C	A	A
2101	Male	10.15	Yucai Hankou Primary School	C	D	B	C	B	D	A	D	C	A	A	A	A	C	A	A
2102	Female	9.78	Yucai Hankou Primary School	C	B	C	C	B	C	C	A		A	B		B	A	B	A
2103	Female	9.94	Yucai Hankou Primary School	C	B	C	C	B	D	D	A	B	A	A	A	A	C	A	A
2104	Male	9.46	Yucai Hankou Primary School	C	B	C	C	B	C	C	C	C	A	A	A	A	C	A	A
2105	Female	10.08	Yucai Hankou Primary School	C	B	C	C	B	D	A	B	C	B	A	A	A	C	A	A
2106	Female	9.5	Yucai Hankou Primary School	C	D	B	A	B	D	A	A	C	A	A	A	A	C	A	A
2107	Female	9.71	Yucai Hankou Primary School	C	A	C	C	D	D	A	A	C	C	A	A	A	C	A	A
2108	Male	9.84	Yucai Hankou Primary School	C	A	C	A	A	D	C	A	A	A	A	A	A	C	B	A
2109	Female	9.2	Yucai Hankou Primary School	D	A	B	C	B	D	D	A	C	A	A	A	A	C	A	A
2110	Male	9.13	Yucai Hankou Primary School	A	C	B	C	B		A	D	C	B	A	A	A	C	A	A
2111	Male	9.83	Yucai Hankou Primary School	A	B	B	C	B	D	A	D	C	B	A	A	A	C	A	A
2112	Male	10.87	Yucai Hankou Primary School	C	D	B	C	B	C	A	C	C	B	A	A	A	C	A	A
2113	Female	10.71	Yucai Hankou Primary School	C	B	B	C	B	C	A	A	C	A	A	A	A	C	A	A
2114	Male	9.44	Yucai Hankou Primary School	D	D	B	C	C	C	A	C	A	B	A	A	A	C	A	A
2115	Female	9.21	Yucai Hankou Primary School	A	A	A	A	A	D	A	A	A	A	A	A	A	A	A	A
2116	Female	9.4	Yucai Hankou Primary School	D	B	D	C	B	C			C	C	A	A	A	C		A
2117	Male	9.42	Yucai Hankou Primary School	D	B	B	C	B	D	A	D	C	C	A	A	A	C	A	A
2118	Female	10.05	Yucai Hankou Primary School	D	B	B	C	B	D	A	A	C	B	A	A	A	C	A	A
2119	Female	10.14	Yucai Hankou Primary School	D	B	B	C	B	D		D	C	C	A	A	B	C	A	A
2120	Male	9.36	Yucai Hankou Primary School	A	B	C	C	B	D	D	A	C	B	A	A	A	C	A	A
2121	Male	10.22	Yucai Hankou Primary School	C	D	D	A	B	D	A	D	A	A	B	A	A	C	A	A
2122	Female	9.92	Yucai Hankou Primary School	C	D	B	C	B	B	A	D	D	C	A	A	A	C	A	A
2123	Male	9.76	Yucai Hankou Primary School	C	D	B	C	B	B	A	D	D	C	A	A	A	C	A	A
2124	Male	9.29	Yucai Hankou Primary School	C	D	D	A	D	D	D	C	D	C	A	A	A	C	A	A
2125	Female	9.54	Yucai Hankou Primary School	C	B	D	C	B	C	C	C	A	B	A	A	B	C	A	A
2126	Male	10.07	Yucai Hankou Primary School	C	B	C	A	B	D	D	C	B	C	A	B	A	C	A	A
2127	Male	10.07	Yucai Hankou Primary School	C	D	C	A	B	A	A	C	A	B	A	B	A	C	B	A
2128	Male	10.06	Yucai Hankou Primary School	C	B	C	C	B	C	C	C	A	B	A	A	A	C	A	A
2129	Male	9.23	Yucai Hankou Primary School	C	A	C	D	D	B	B	B	A	C	A	A	A	C	A	A
2130	Female	9.37	Yucai Hankou Primary School	C	D	C	B	C	B	A	B	D	C	A	A	B	A	A	A
2131	Female	10.48	Yucai Hankou Primary School	C	B	C	C	B	A	D	A	D	A	A	A	B	C	A	A
2132	Male	9.78	Yucai Hankou Primary School	C	A	B	C	B	D	C		A	C	A	A	C	A	A	A
2133	Male	10.07	Yucai Hankou Primary School	C	D	B	C	B	A	B	D	D	A	A	A	A	C	A	A
2134	Female	9.85	Yucai Hankou Primary School	C	D	A	B	B	B	C	A	D	B	A	A	A	C	B	A
2135	Male	9.88	Yucai Hankou Primary School	C	B	B	D	B	B	A	B	A	C	A	A	A	C	A	A
2136	Female	10.02	Yucai Hankou Primary School	C	B	A	C	B	B	C	B	D	B	A	A	B	A	B	A
2137	Male	9.31	Yucai Hankou Primary School	C	A	D	D	D	B	A	C	B	C	A	A	A	A	A	A
2138	Male	9.12	Yucai Hankou Primary School	C	B	C	C	B	A	B	D	D	B	A	A	A	C	A	A
2139	Male	10.34	Yucai Hankou Primary School	C	D	C	C	B	A	B	D	A	A	A	A	A	C	A	A
2140	Male	9.47	Yucai Hankou Primary School	C	D	D	B	B	A	D	C	D	B	A	A	A	C	A	A
2141	Female	10.51	Yucai Hankou Primary School	C	B	D	C	B	B	A	B	A	C	A	A	A	C	A	A
2142	Male	10.79	Yucai Hankou Primary School	C	D	A	C	B	C	A	D	A	B	A	A	A	C	A	A
2143	Male	9.32	Yucai Hankou Primary School	C	B	B	A	B	A	D	B	D	A	A	A	A	C	A	A
2144	Male	9.53	Yucai Hankou Primary School	C	D	B	B	D	C	A	A	B	C	B	B	A	A	A	A
2145	Female	9.28	Yucai Hankou Primary School	C	D	C	C	B	A	A	C	A	A	A	A	A	C	A	A
2146	Male	9.15	Yucai Hankou Primary School	C	B	B	C	B	A	A	A	D	A	A	A	A	C	A	A
2147	Female	9.99	Yucai Hankou Primary School	C	A	C	B	B	B	A	A	C	B	A	A	B	C	A	A
2148	Female	10.09	Yucai Hankou Primary School	D	B	B	C	B	B	D	A	C	B	A	A	A	C	A	A
2149	Male	9.89	Yucai Hankou Primary School	C	B	B	C	B	D	C	A	B	C	A	A	A	C	A	A
2150	Male	9.41	Yucai Hankou Primary School	A	B	B	C	B	A	A	D	C	B	A	A	A	C	A	B
2151	Male	10.51	Yucai Hankou Primary School	C	D	C	A	D	D	C	D	B	C	A	A	B	B	A	A
2152	Male	9.7	Yucai Hankou Primary School	D	A	C	D	D	D	A	B	B	C	A	A	A	C	A	A
2153	Male	9.77	Yucai Hankou Primary School	D	B	C	C	B	A	D	A	B	A	A	A	A	C	A	A
2154	Female	10.57	Yucai Hankou Primary School	C	B	C	A	B	D	A	C	A	A	A	A	B	C	A	A
2155	Male	9.69	Yucai Hankou Primary School	C	D	A	A	B	A	D	C	B	C	A		A	A		C
2156	Male	10.38	Yucai Hankou Primary School	C	A	C	A	B	C	C	A	C	A	A	A	A	C	B	A
2157	Male	9.38	Yucai Hankou Primary School	C	A	C	B	B	C	A	A	C	B	A	B	A	C	A	A
2158	Female	10	Yucai Hankou Primary School	C	B	C	C	B	D	A	B	B	A	A	A	A	C	A	A
2159	Female	9.13	Yucai Hankou Primary School	C	B	C	A	B	A	A	C	A	B	A	A	A	C	A	A
2160	Female	9.14	Yucai Hankou Primary School	C	B	C	C	C	A	C	A	B	A	A	A	A	C	A	A
2161	Female	9.93	Yucai Hankou Primary School	C	B	C	C	B	D	A	B	C	B	A	A	A	C	A	A
2162	Male	9.79	Yucai Hankou Primary School	C	B	A	C	D	A	C	C	B	C	A	A	A	C	A	C
2163	Male	9.75	Yucai Hankou Primary School	C	B	B	C	B	A	A	A	A	B	A	A	A	C	A	A
2164	Female	10.18	Yucai Hankou Primary School	C	B	B	C	B	A	C	A	A	B	A	A	A	C	A	A
2165	Male	9.85	Yucai Hankou Primary School	C	B	B	B	C	A	A	C	B	A	A	A	A	C	A	A
2166	Male	9.16	Yucai Hankou Primary School	C	A	C	C	B	C	D	A	C	A	A	A	A	C	A	A
2167	Male	9.75	Yucai Hankou Primary School	C	C	B	C	B	A	D	B	C	A	A	A	B	C	A	C
2168	Male	10.05	Yucai Hankou Primary School	D	C	B	A	B	D	A	C	C	A	A	A	A	A	B	A
2169	Female	9.32	Yucai Hankou Primary School	D	C	B	C	B	D	A	C	C	A	A	A	A	C	A	A
2170	Male	10.65	Yucai Hankou Primary School	D	B	C	C	C	D	C	D	B	A	A	A	A	C	A	A
2171	Male	9.86	Yucai Hankou Primary School	D	C	C	C	B	C	A	D	C	A	A	A	A	C	B	C
2172	Male	10.5	Yucai Hankou Primary School	D	C	C	C	D	D	C	B	A	C	A	A	A	B	A	C
2173	Female	9.86	Yucai Hankou Primary School	D	B	C	A	B	D	C	A	B	A	A	A	A	C	A	A
2174	Female	9.94	Yucai Hankou Primary School	D	B	C	C	B	D	A	B	C	A	A	A	A	C	A	A
2175	Female	10.07	Yucai Hankou Primary School	C	C	C	C	B	C	A	C	C	B	A	A	A	C	A	A
2176	Male	9.92	Yucai Hankou Primary School	D	B	C	C	B	D	B	C	C	C	A	A	A	C	B	A
2177	Male	9.79	Yucai Hankou Primary School	B	C	C	C	B	C	C	C	C	B	A	A	A	A	B	A
2178	Female	10.1	Yucai Hankou Primary School	B	B	C	C	B	D	B	B	C	A	A	A	A	C	A	B
2179	Female	9.72	Yucai Hankou Primary School	C	A	A	B	A	A	A	B	D	A	A	B	C	C	A	A
2180	Female	9.86	Yucai Hankou Primary School	C	D	D	D	B	D	B	A	A	B	A	A	A	C	A	A
2181	Male	9.91	Yucai Hankou Primary School	C	A	D	C	B	A	A	D	D	A	A	B	A	C	A	A
2182	Female	9.6	Yucai Hankou Primary School	C	B	C	C	B	D	C	A	B	A	A	A	A	C	A	A
2183	Female	9.43	Yucai Hankou Primary School	C	D	D	D	B	D	B	B	A	A	A	A	A	C	A	A
2184	Female	9.28	Yucai Hankou Primary School	D	B	C	C	B	B	A	B	B	A	A	A	A	C	A	A
2185	Female	9.66	Yucai Hankou Primary School	D	B	A	C	B	B	A	B	A	A	A	A	A	C	A	A
2186	Female	10	Yucai Hankou Primary School	A	B	C	C	B	C	A	B	A	C	A	A	A	C	A	A
2187	Male	9.43	Yucai Hankou Primary School	C	B	B	C	B	C	A	C	B	A	A	A	A	C	A	A
2188	Male	9.36	Yucai Hankou Primary School	C	B	C	C	D	C	B	C	A	C	A	A	A	C	A	A
2189	Female	10.38	Yucai Hankou Primary School	C	B	B	C	B	A	A	C	D	C	A	A	A	C	A	A
2190	Male	9.91	Yucai Hankou Primary School	C	B	C	C	B	B	B	A	D	A	A	A	A	C	A	A
2191	Female	10.01	Yucai Hankou Primary School	C	A	C	C	D	C	B	B	A	C	A	A	A	C	A	A
2192	Female	9.34	Yucai Hankou Primary School	C	B	D	C	B	B	A	A	D	B	A	A	A	C	A	A
2193	Male	9.25	Yucai Hankou Primary School	C	A	D	A	B	C	D	D	B	B	A	A	A	C	A	A
2194	Male	9.49	Yucai Hankou Primary School	C	C	B	C	B	B	C	B	D	A	A	B	A	C	B	A
2195	Male	10.06	Yucai Hankou Primary School	C	B	B	C	B	B	C	A	A	C	A	A	A	C	A	A
2196	Male	10.25	Yucai Hankou Primary School	C	A	C	A	B	B	A	A	A	B	A	A	A	C	A	A
2197	Female	9.33	Yucai Hankou Primary School	C	B	C	A	B	C	D	C	A	B	A	A	A	C	A	A
2198	Male	9.89	Yucai Hankou Primary School	C	B	A	C	B	B	A	B	A	A	A	A	A	C	A	A
2199	Female	10.14	Yucai Hankou Primary School	C	B	C	C	B	A	D	A	D	C	A	A	A	C	A	A
2200	Female	9.83	Yucai Hankou Primary School	C	B	B	A	B	A	C	C	B	A	A	A	A	C	A	C
2201	Male	9.43	Yucai Hankou Primary School	A	C	B	C	D	C	B	C	C	B		B		B	A	A
2202	Female	9.59	Yucai Hankou Primary School	C	B	C	C	B	C	A	C	C	A	A	A	A	C	A	A
2203	Male	9.64	Yucai Hankou Primary School	C	B	B	A	B	A	C	C	B	A	A	A	A	C	A	C
2204	Male	10.51	Yucai Hankou Primary School	C	B	C	B	A	D	C	C	A	A	A	A	A	C	A	A
2205	Male	9.84	Yucai Hankou Primary School	C	B	C	B	A	D	C	A	A	A	A	A	A	C	A	A
2206	Male	10.69	Yucai Hankou Primary School	C	B	B	A	B	D	C	B	C	A	A	A	B	C	A	A
2207	Female	9.14	Yucai Hankou Primary School	C	B	C	A	B	D	C	B	C	A	A	A	B	C	A	A
2208	Female	10.14	Yucai Hankou Primary School	C	C	B	A	B	D	C	C	A	C	A	A	A	C	A	C
2209	Female	9.55	Yucai Hankou Primary School	C	B	B	C	B	D	A	C	C	B	A	A	A	C	A	A
2210	Male	9.4	Yucai Hankou Primary School	C	B	B	C	B	D	D	A	C	B	A	A	A	C	A	A
2211	Male	10.15	Yucai Hankou Primary School	C	B	C	C	B	D	C	A	C	B	A	A	A	C	A	A
2212	Female	9.68	Yucai Hankou Primary School	C	B	C	C	B	D	A	B	A	A	A	A	A	C	A	C
2213	Female	9.71	Yucai Hankou Primary School	C	B	C	C	B	D	C	B	C	A	A	A	A	C	A	A
2214	Female	9.2	Yucai Hankou Primary School	C	B	C	C	B	A	B	B	C	A	A	A	A	C	A	A
2215	Female	9.65	Yucai Hankou Primary School	C	B	C	C	B	D	A	A	C	A	A	A	A	C	A	A
2216	Female	10.88	Yucai Hankou Primary School	C	B	C	C	B	C	A		C	B	A	A	A	C	A	A
2217	Female	9.83	Yucai Hankou Primary School	C	D	C	C	B	D	D	A	C	C	A	A	A	C	B	A
2218	Male	9.54	Yucai Hankou Primary School	C	B	C	C	B	A	B	C	C	B	A	A	A	C	A	A
2219	Male	9.81	Yucai Hankou Primary School	C	B	C	C	B	D	C	B	C	A	A	A	A	C	A	A
2220	Female	10.32	Yucai Hankou Primary School	C	B	C	C	B	D	B	D	C	A	A	A	A	C	A	A
2221	Female	9.62	Yucai Hankou Primary School	A	B	B	A	A	D	B	C	C	A	A	A	A	C	A	A
2222	Female	9.51	Yucai Hankou Primary School	D	B	D	C	B	C	D	B	C	A	A	A	A	C	A	A
2223	Male	9.19	Yucai Hankou Primary School	D	B	C	C	B	C	C	A	C	A	A	A	A	C	A	A
2224	Female	9.69	Yucai Hankou Primary School	D	B	C	C	B	C	C	A	C	A	A	A	A	C	A	A
2225	Female	9.77	Yucai Hankou Primary School	D	B	C	C	B	C	C	A	A	A	A	A	A	C	A	A
2226	Male	9.2	Yucai Hankou Primary School	A	B	B	C	B	D	A	C	C	A	A	A	A	C	A	A
2227	Female	10.22	Yucai Hankou Primary School	D	B	D	D	B	C	D	A	C	C	A	A	A	B	A	A
2228	Male	10.21	Yucai Hankou Primary School	D	B	C	C	B	C	A	D	D	A	A	A	A	C	A	A
2229	Female	10.21	Yucai Hankou Primary School	C	B	C	C	B	A	A	A	D	A	A	A	A	C	A	A
2230	Female	10.12	Yucai Hankou Primary School	D	B	C	C	B	A	B	C	D	B	A	A	A	C	A	A
2231	Female	10.15	Yucai Hankou Primary School	D	B	B	C	B	C	C	A	D	A	A	A	A	C	A	A
2232	Female	9.17	Yucai Hankou Primary School	B	B	C	C	B	C	A	B	D	A	A	A	A	C	A	A
2233	Female	9.4	Yucai Hankou Primary School	C	D	C	C	B	C	C	C	D	A	A	A	A	C	A	A
2234	Male	9.41	Yucai Hankou Primary School	C	B	C	C	B	D	C		C	A	A	A	A	C	A	A
2235	Male	10.71	Yucai Hankou Primary School	C	B	C	C	C	D	B	D	C	A	A	A	A	C		A
2236	Male	9.91	Yucai Hankou Primary School	C	B	C	C	B	C	A	C	C	C	A	A	A	C	A	A
2237	Male	10.79	Yucai Hankou Primary School	C	B	C	C	B	C	C	C	C	A	A	A	A	C	A	A
2238	Male	9.21	Yucai Hankou Primary School	C	B	C	C	B	A	A	A	C	B	A	A	A	C	A	A
2239	Female	9.49	Yucai Hankou Primary School	C	B	C	C	B	D	A	C	C	A	A	A	A	C	A	A
2240	Male	10.11	Yucai Hankou Primary School	C	B	C	C	B	C	D	A	C	B	A	A	A	C	A	A
2241	Male	9.25	Yucai Hankou Primary School	C	B	C	C	B	D	C	C	A	A	A	A	A	C	A	A
2242	Male	10.9	Yucai Hankou Primary School	C	B	C	C	D			D	C	A	A	A	A	C	A	A
2243	Male	9.88	Yucai Hankou Primary School	C	B	C	C	B	C	A	D	C	A	A	A	A	C	A	A
2244	Male	9.6	Yucai Hankou Primary School	C	B	C	C	B	D	B	A	C	A	A	A	B	C	A	A
2245	Male	9.14	Yucai Hankou Primary School	C	B	D	D	B	C	B	B		A	A	A	A	C	A	A
2246	Female	9.87	Yucai Hankou Primary School	C	B	C	C	B	D	C	C	C	A	A	A	A	C	A	A
2247	Female	9.28	Yucai Hankou Primary School	C	B	C	C	B	C	C	C	C	A	A	A	A	C	A	A
2248	Female	10.03	Yucai Hankou Primary School	C	B	C	C	B	D	A	A	B	A	A	A	A	C	A	A
2249	Male	9.92	Yucai Hankou Primary School	C	B	B	C	B	C	A	C	C	C	A	A	A	C	A	A
2250	Male	9.45	Yucai Hankou Primary School	C	B	C	C	D	C	A	B		A	A	A	A	C	A	A
2251	Male	9.47	Yucai Hankou Primary School	C	B	B	C	D	A	A	B	B	A	A	A	A	C	A	A
2252	Male	10.01	Yucai Hankou Primary School	D	B	D	C	B	C	C	C	C	A	A	A	A	C	A	A
2253	Male	9.9	Yucai Hankou Primary School	D	B	D	C	B	D	A	C	C	A	A	A	A	C	A	A
2254	Male	9.56	Yucai Hankou Primary School	D	B	C	C	B	C	A	C	C	B	A	A	A	C	A	A
2255	Male	10.96	Yucai Hankou Primary School	A	B	C	C	B	D	B	C	C	A	A	A	A	C	A	A
2256	Male	9.11	Yucai Hankou Primary School	D	B	B	A	B	D	A	C	B	A	A	A	A	C	A	A
2257	Female	9.3	Yucai Hankou Primary School	A	B	C	C	B	B	C		C	A	A	A	A	C	A	A
2258	Female	10.09	Yucai Hankou Primary School	D	B	D	B	B	A	D	C	C	A	A	A	A	C	A	A
2259	Female	10.54	Yucai Hankou Primary School	C	B	C	C	C	D	B	A	C	A	A	A	A	C	A	A
2260	Male	10.12	Yucai Hankou Primary School	C	B	B	C	B	B	B	C	A	C	A	A	A	C	A	A
2261	Male	10.37	Yucai Hankou Primary School	C	B	C	C	D	B	B	C	A	C	A	A	A	C	A	A
2262	Male	10.75	Yucai Hankou Primary School	C	B	B	C	B	B	D	C	C	A	A	A	A	C	A	A
2263	Female	10.8	Yucai Hankou Primary School	C	B	B	C	B	B		C	C	A	A	B	C	A	A	C
2264	Female	11.33	Yucai Hankou Primary School	C	C	B	C	D	B	D	D	B	A	A	A	A	C	A	A
2265	Male	10.42	Yucai Hankou Primary School	C	A	C	C	B	A	A	C	A	A	A	A	A	C	A	A
2266	Female	10.21	Yucai Hankou Primary School	C	B	B	C	B	B	C	C	C	A	A	A	A	C	A	A
2267	Male	10.13	Yucai Hankou Primary School	C	B	B	C	B	D	A	B	C	A	A	A	A	C	A	A
2268	Male	10.52	Yucai Hankou Primary School	C	B	B	C	B	B	D	C	B	A	A	A	A	C	A	A
2269	Female	10.29	Yucai Hankou Primary School	C	B	B	C	B	B	A	C	C	A	A	A	A	C	A	A
2270	Male	10.83	Yucai Hankou Primary School	C	B	B	C	B	B	D	C	C	A	A	A	A	C	A	A
2271	Female	10.99	Yucai Hankou Primary School	C	B	B	C	B	B	C	A	C	A	A	A	A	C	A	A
2272	Female	10.77	Yucai Hankou Primary School	C	B	B	C	B	C	B	C	C	A	A	A	A	C	A	A
2273	Female	10.6	Yucai Hankou Primary School	C	B	B	C	B	B	C	C	C	A	A	B	A	C	A	A
2274	Male	10.44	Yucai Hankou Primary School	C	B	B	C	B	D	C	C	B	A	A	A	A	C	A	A
2275	Male	10.66	Yucai Hankou Primary School	A	C	B	C	B	A	A	B	C	A	A	A	A	C	A	A
2276	Female	10.44	Yucai Hankou Primary School	A	C	B	C	B	A	D	B	C	A	A	A	A	C	A	A
2277	Female	10.21	Yucai Hankou Primary School	A	C	B	C	B	A	C	C	C	A	A	A	A	C	A	A
2278	Male	10.15	Yucai Hankou Primary School	A	C	B	C	B	A	C	A	C	A	A	A	A	C	A	A
2279	Male	10.13	Yucai Hankou Primary School	D	B	C	C	B	D	A	A	B	A	A	A	A	C	A	A
2280	Female	11.05	Yucai Hankou Primary School	D	B	B	C	B	D	A	C	B	A	A	A	A	C	B	A
2281	Female	11.03	Yucai Hankou Primary School	D	B	B	C	B	D	D	A	C	B	A	A	A	C	A	A
2282	Male	10.29	Yucai Hankou Primary School	C	C	C	B	B	D	B	C	A	A	A	A	A	C	A	A
2283	Male	10.21	Yucai Hankou Primary School	C	B	B	C	B	A	A	C	C	A	A	A	A	A	A	A
2284	Female	10.61	Yucai Hankou Primary School	C	B	C	C	B	A	A	B	B	A	A	A	A	C	A	A
2285	Male	11.09	Yucai Hankou Primary School	C	B	B	C	A	D	C	C	C	A	A	A	A	C	A	A
2286	Female	10.77	Yucai Hankou Primary School	C	B	B	C	B	A	C	C	B	A	A	A	A	C	A	A
2287	Female	10.92	Yucai Hankou Primary School	C	B	C	C	B	D	C	B	B	B	A	A	A	C	B	A
2288	Female	10.58	Yucai Hankou Primary School	C	B	B	C	B	D	C	B	B	A	A	A	A	C	A	A
2289	Male	10.72	Yucai Hankou Primary School	C	D	B	C	B	D	A	C	B	B	A	A	A	C	A	A
2290	Male	10.79	Yucai Hankou Primary School	C	B	C	C	B	C	C	B	B	A	A	A	A	C	A	A
2291	Male	10.6	Yucai Hankou Primary School	C	B	C	C	B	A	C	B	B	A	A	A	A	C	A	A
2292	Female	11.01	Yucai Hankou Primary School	C	B	B	C	B	D	A	C	B	A	A	A	A	C	A	A
2293	Female	10.22	Yucai Hankou Primary School	C	D	B	B	B	A	C	C	B	A	A	A	A	C	A	A
2294	Male	11.09	Yucai Hankou Primary School	C	B	B	A	B	D	D	C	B	B	A	A	A	C	A	A
2295	Male	10.69	Yucai Hankou Primary School	C	B	B	C	B	D	C	B	B	A	A	A	A	C	B	A
2296	Male	11.88	Yucai Hankou Primary School	C	D	C	D	D	C	D	A	B	A	A	A	A	C	A	A
2297	Male	11.01	Yucai Hankou Primary School	C	D	B	C	B	C	C	B	B	C	A	A	A	C	A	A
2298	Female	10.56	Yucai Hankou Primary School	C	B	B	C	B	D	A	D	C	A	A	A	A	C	A	A
2299	Female	11.07	Yucai Hankou Primary School	C	B	B	C	B	D	D	C	B	A	A	A	A	C	A	A
2300	Male	10.6	Yucai Hankou Primary School	C	B	B	C	B	A	C	C	C	A	A	A	A	C	A	A
2301	Female	10.31	Yucai Hankou Primary School	C	B	B	C	C	D	A	C	C	A	A	A	A	C	B	A
2302	Male	10.66	Yucai Hankou Primary School	C	B	B	C	B	D	A	C	C	B	A	A	A	C	A	A
2303	Female	10.54	Yucai Hankou Primary School	C	B	B	C	B	D	C	C	C	A	A	A	A	C	A	A
2304	Female	10.2	Yucai Hankou Primary School	D	B	C	C	B	D	C	A	C	A	A	A	A	C	A	A
2305	Male	10.25	Yucai Hankou Primary School	D	B	B	C	B	B	A	C	C	A	A	A	A	C	A	A
2306	Male	10.36	Yucai Hankou Primary School	D	B	D	C	B	B	B	A	C	C	A	A	A	C	A	A
2307	Female	10.15	Yucai Hankou Primary School	C	B	B	C	B	A	A	B	C	B	A	A	A	C	A	A
2308	Male	11.21	Yucai Hankou Primary School	C	B	B	C	B	D	C	B	C	A	A	A	A	C	A	A
2309	Male	10.45	Yucai Hankou Primary School	D	A	B	A	C	B	D	A	C	C	A	A	B	C	A	A
2310	Male	10.15	Yucai Hankou Primary School	D	D	D	C	B	C	A	C	C	A	A	A	A	C	A	A
2311	Male	11.33	Yucai Hankou Primary School	B	B	C	C	B	D	C	A	C	A	A	A	A	C	A	A
2312	Male	10.6	Yucai Hankou Primary School	C	B	A	C	B	B	B	A	C	B	A	A	A	C	A	A
2313	Male	10.99	Yucai Hankou Primary School	A	B	B	C	B	A	C	C	C	A	A	A	A	C	A	A
2314	Male	10.64	Yucai Hankou Primary School	A	B	B	C	B	C	C	A	C	A	A	A	A	C	A	A
2315	Female	10.95	Yucai Hankou Primary School	B	B	D	C	B	D	A	A	C	A	A	A	A	C	A	A
2316	Female	10.63	Yucai Hankou Primary School	C	B	D	C	B	D	A	A	C	A	A	A	A	C	A	A
2317	Female	11.11	Yucai Hankou Primary School	C	B	C	C	B	D	B	B	B	C	A	A	A	C	B	A
2318	Male	11.23	Yucai Hankou Primary School	C	B	D	C	B	A	D	A	C	A	A	A	A	C	A	A
2319	Male	11.13	Yucai Hankou Primary School	C	B	D	C	B	C	A	C	C	A	A	A	A	C	A	A
2320	Male	11.08	Yucai Hankou Primary School	C	B	B	C	B	C	D	A	C	A	A	A	A	C	A	A
2321	Male	10.39	Yucai Hankou Primary School	C	B	A	C	B	C	C	A	C	A	A	A	A	C	A	A
2322	Male	10.52	Yucai Hankou Primary School	C	B	C	C	B	B	A	B	C	A	A	A	A	C	A	A
2323	Female	10.12	Yucai Hankou Primary School	C	B	B	C	B	A	B	A	C	A	A	A	A	C	A	A
2324	Male	10.21	Yucai Hankou Primary School	C	B	D	C	B	B	A	A	C	A	A	A	A	C	A	A
2325	Male	10.92	Yucai Hankou Primary School	C	B	C	C	B	B	A	C	C	A	A	A	A	C	A	A
2326	Male	10.12	Yucai Hankou Primary School	C	B	C	C	B	A	C	A	C	A	A	A	A	C	A	A
2327	Male	10.84	Yucai Hankou Primary School	C	B	B	C	B	C	A	B	C	A	A	A	A	C	A	A
2328	Female	11.16	Yucai Hankou Primary School	C	B	C	C	B	C	D	A	C	A	A	A	A	C	A	A
2329	Female	11.03	Yucai Hankou Primary School	C	B	C	C	B	B	A	B	C	A	A	A	A	C	A	A
2330	Female	10.41	Yucai Hankou Primary School	C	B	B	A	B	D	D	C	B	A	A	A	A	C	A	A
2331	Female	11.45	Yucai Hankou Primary School	C	B	C	C	B	B	B	A	C	A	B	A	A	C	A	B
2332	Female	10.24	Yucai Hankou Primary School	C	B	D	C	B	B	A	A	C	A	A	A	A	C	A	A
2333	Male	10.32	Yucai Hankou Primary School	C	B	B	C	B	C	D	A	C	A	A	A	A	C	A	A
2334	Female	10.73	Yucai Hankou Primary School	C	B	C	C	B	B	A	B	C	A	A	A	A	C	A	A
2335	Male	10.27	Yucai Hankou Primary School	A	B	B	C	B	C	B	B	C	A	A	A	A	C	A	A
2336	Female	10.91	Yucai Hankou Primary School	B	B	D	C	B	C	B	C	C	A	A	A	A	C	A	A
2337	Female	10.4	Yucai Hankou Primary School	B	B	C	C	B	D	D	B	C	A	A	A	A	C	A	C
2338	Female	10.6	Yucai Hankou Primary School	C	B	C	C	B	A	A	C	C	A	A	A	A	C	A	A
2339	Female	10.99	Yucai Hankou Primary School	B	B	B	C	B	C	B	C	C	A	A	A	A	C	A	A
2340	Female	10.16	Yucai Hankou Primary School	D	B	D	C	B	B	A	C	C	A	A	A	A	C	A	A
2341	Female	11.28	Yucai Hankou Primary School	D	B	D	C	B	B	A	C	C	A	A	A	A	C	A	A
2342	Female	10.23	Yucai Hankou Primary School	B	C	A	C	B	C	C	D	C	A	A	A	A	C	A	C
2343	Female	10.48	Yucai Hankou Primary School	C	B	C	C	B	B	D	C	C	A	A	A	A	C	A	A
2344	Female	10.78	Yucai Hankou Primary School	C	B	C	C	A	B	C	C	A	B	A	B	A	C	A	C
2345	Female	10.98	Yucai Hankou Primary School	C	B	D	C	B	C	D	C	C	A	A	A	A	C	A	A
2346	Male	11.17	Yucai Hankou Primary School	C	B	B	C	B	C	A	A	C	A	A	A	A	C	A	A
2347	Male	10.38	Yucai Hankou Primary School	C	B	C	C	B	D	D		C	A	A	A	A	C	A	A
2348	Female	10.62	Yucai Hankou Primary School	C	B	C	C	B	D	C	C	C	A	A	A	A	C	A	A
2349	Female	10.89	Yucai Hankou Primary School	C	B	C	C	B	D	C	A	C	A	A	A	A	C	A	A
2350	Male	10.88	Yucai Hankou Primary School	C	B	C	C	B	D	D	A	C	A	A	A	A	C	A	A
2351	Female	10.63	Yucai Hankou Primary School	C	B	B	C	B	D	C	A	C	A	A	A	A	C	A	A
2352	Female	11.1	Yucai Hankou Primary School	D	B	B	C	B	C	C	A	C	A	A	A	A	C	A	A
2353	Male	10.75	Yucai Hankou Primary School	D	B	C	C	B	D	C	A	C	A	A	A	A	C	A	A
2354	Female	10.23	Yucai Hankou Primary School	B	B	C	C	B	D	A	B	C	A	A	A	A	C	A	A
2355	Male	10.37	Yucai Hankou Primary School	A	B	D	C	B	D	C	A	C	A	A	A	A	C	A	A
2356	Male	10.86	Yucai Hankou Primary School	A	B	B	C	B	D	A	A	C	A	A	A	A	C	A	A
2357	Male	10.59	Yucai Hankou Primary School	C	B	B	C	B	A	C	B	C	A	A	A	A	C	A	A
2358	Male	10.8	Yucai Hankou Primary School	C	B	C	C	B	C	B	A	C	A	A	A	A	C	A	A
2359	Male	10.67	Yucai Hankou Primary School	C	B	C	C	B	C	B	A	C	A	A	A	A	C	A	A
2360	Male	10.79	Yucai Hankou Primary School	C	B	D	C	B	D	A	C	C	A	A	A	A	C	A	A
2361	Male	11.05	Yucai Hankou Primary School	C	B	C	C	B	C	C	B	C	A	A	A	A	C	A	A
2362	Female	10.25	Yucai Hankou Primary School	C	B	C	C	B	A	C	D	C	A	A	A	A	C	A	A
2363	Female	10.58	Yucai Hankou Primary School	C	C	B	A	B	A	B	A	C	A	A	A	A	C	A	A
2364	Female	10.31	Yucai Hankou Primary School	C	B	C	C	B	D	A	B	C	A	A	A	A	C	A	A
2365	Male	10.84	Yucai Hankou Primary School	C	B	B	C	B	B	A	C	C	A	A	A	A	C	A	A
2366	Female	10.11	Yucai Hankou Primary School	C	B	C	C	B	A	A	A	B	A	A	A	B	C	A	A
2367	Male	11.07	Yucai Hankou Primary School	C	B	C	C	C	C	B	B	C	C	A	A	A	C	A	A
2368	Male	11.11	Yucai Hankou Primary School	C	D	C	C	B	D	A	D	C	A	A	A	A	A	A	A
2369	Female	10.68	Yucai Hankou Primary School	C	B	C	C	D	A	A	C	C	B	A	A	A	C	B	A
2370	Male	11.09	Yucai Hankou Primary School	C	A	C	C	B	B	A	C	C	B	A	A	A	C	A	A
2371	Male	11.06	Yucai Hankou Primary School	D	B	D	C	B	B	A	A	C	B	A	A	A	C	A	A
2372	Male	10.94	Yucai Hankou Primary School	D	B	C	C	B	A	C	A	C	C	A	A	A	C	A	A
2373	Female	10.22	Yucai Hankou Primary School	A	B	B	C	B	A	B	B	C	A	A	A	A	C	A	A
2374	Male	10.83	Yucai Hankou Primary School	A	A	D	C	B	A	C	A	C	B	A	A	A	C	A	A
2375	Male	11.08	Yucai Hankou Primary School	A	A	C	A	B	B	C	A	A	B	A	A	A	C	A	A
2376	Female	11.06	Yucai Hankou Primary School	A	B	C	C	B	B	C	A	C	A	A	A	A	C	A	A
2377	Male	10.37	Yucai Hankou Primary School	D	B	B	A	B	C	A	C	A	B	A	A	A	C	A	A
2378	Female	10.8	Yucai Hankou Primary School	D	B	B	C	B	C	B	B	C	A	A	A	A	C	A	A
2379	Female	10.46	Yucai Hankou Primary School	A	B	A	C	B	A	B	D	C	A	A	A	A	C	A	A
2380	Female	10.92	Yucai Hankou Primary School	A	B	B	C	B	A	C	B	C	C	A	A	A	C	A	A
2381	Male	10.36	Yucai Hankou Primary School	A	B	C	C	B	C	A	C	C	A	A	A	A	C	A	A
2382	Male	10.13	Yucai Hankou Primary School	A	B	B	C	C	B	A	D	C	B	A	A	A	C	A	A
2383	Male	10.44	Yucai Hankou Primary School	A	B	D	C	B	B	D	A	C	C	A	A	A	C	A	A
2384	Male	10.42	Yucai Hankou Primary School	A	B	D	C	C	B	B	C	C	A	A	A	A	C	A	A
2385	Female	11	Yucai Hankou Primary School	A	B	C	D	B	A	B	B	C	A	A	A	A	C	A	A
2386	Male	10.37	Yucai Hankou Primary School	A	B	D	C	B	B	C	C	A	A	A	A	A	C	A	A
2387	Male	10.37	Yucai Hankou Primary School	A	B	D	C	D	A	C	B	C	A	A	A	A	C	A	A
2388	Male	10.95	Yucai Hankou Primary School	D	B	B	C	B	B	B	B	C	B	A	A	A	C	A	A
2389	Male	10.22	Yucai Hankou Primary School	A	B	D	C	C	A	D	B	C	A	A	A	A	C	A	A
2390	Female	10.25	Yucai Hankou Primary School	D	B	C	C	B	A	A	C	C	A	A	A	A	C	A	A
2391	Female	10.31	Yucai Hankou Primary School	D	B	C	C	B	C	D	C	C	A	A	A	A	C	A	A
2392	Female	11.45	Yucai Hankou Primary School	D	B	C	C	B	B	A	C	C	A	A	A	A	C	A	A
2393	Male	10.77	Yucai Hankou Primary School	D	B	B	C	B	B	B	D	C	C	A	A	B	C	A	A
2394	Male	10.78	Yucai Hankou Primary School	D	B	B	C	B	B	B	C	C	B	A	A	A	C	A	A
2395	Female	10.29	Yucai Hankou Primary School	D	B	C	C	B	A	B	C	A	A	A	A	B	C	A	A
2396	Male	10.87	Yucai Hankou Primary School	A	B	B	C	B	A	D	C	C	A	A	A	A	C	A	A
2397	Female	11.19	Yucai Hankou Primary School	A	B	B	C	B	A	C	C	B	A	A	A	A	C	A	A
2398	Male	10.37	Yucai Hankou Primary School	A	B	C	D	A	C	B	C	A	B	A	A	A	C	A	A
2399	Female	10.79	Yucai Hankou Primary School	C	B	C	C	B	A	D	B	C	A	A	A	A	C	A	A
2400	Female	10.65	Yucai Hankou Primary School	C	B	C	C	B	C	A	C	C	B	A	A	A	C	A	A
2401	Male	10.9	Yucai Hankou Primary School	C	B	C	C	B	A	D	C	C	B	A	A	A	C	A	A
2402	Male	10.91	Yucai Hankou Primary School	C	B	D	C	B	C	C	B	C	A	A	A	B	C	A	A
2403	Female	11.09	Yucai Hankou Primary School	C	D	C	C	B	C	B	A	C	A	A	A	A	C	A	A
2404	Female	10.53	Yucai Hankou Primary School	C	A	C	C	B	C	B	A	C	B	A	A	B	C	A	A
2405	Female	10.39	Yucai Hankou Primary School	C	D	C	C	B	C	D	A	B	A	A	A	A	C	A	A
2406	Male	10.8	Yucai Hankou Primary School	C	B	C	C	B	A	D	A	C	C	A	A	A	C	A	A
2407	Female	11.07	Yucai Hankou Primary School	C	B	C	C	B	C	A	D	C	B	A	A	A	C	A	A
2408	Male	10.26	Yucai Hankou Primary School	C	B	C	C	D	D	C	C	C	A	A	A	A	C	A	A
2409	Male	10.61	Yucai Hankou Primary School	C	B	C	C	B	D	C	A	C	A	A	A	A	C	A	A
2410	Female	10.81	Yucai Hankou Primary School	C	B	C	C	A	B	B	C	C	A	A	A	A	C	A	A
2411	Male	10.84	Yucai Hankou Primary School	C	B	C	C	B	C	A	C	C	B	A	A	A	C	A	A
2412	Male	10.4	Yucai Hankou Primary School	C	B	C	C	B	C	D	A	C	A	A	A	A	C	A	A
2413	Female	10.69	Yucai Hankou Primary School	C	B	D	C	B	C	A	A	B	A	A	A	A	A	A	A
2414	Male	10.52	Yucai Hankou Primary School	C	B	D	C	B	A	A	C	C	C	A	A	A	C	A	A
2415	Female	10.7	Yucai Hankou Primary School	C	B	C	C	B	C	C	C	C	A	A	A	A	C	A	A
2416	Male	10.5	Yucai Hankou Primary School	C	B	C	C	B	B	C	C	C	A	A	A	A	C	A	A
2417	Female	11.04	Yucai Hankou Primary School	A	B	D	C	B	C	A	C	C	A	A	A	A	C	B	A
2418	Male	10.89	Yucai Hankou Primary School	A	B	C	C	B	B	D	B	C	B	A	A	A	C	A	A
2419	Female	10.37	Yucai Hankou Primary School	A	B	C	C	B	A	A	B	C	B	A	A	A	C	A	A
2420	Male	10.96	Yucai Hankou Primary School	A	B	C	C	B	A	A	B	C	B	A	A	A	C	A	A
2421	Female	10.31	Yucai Hankou Primary School	A	B	C	C	B	D	A	B	C	B	A	A	A	C	A	A
2422	Female	10.11	Yucai Hankou Primary School	B	B	C	A	B	A	B	A	C	B		A	B	C	B	A
2423	Male	10.67	Yucai Hankou Primary School	D	B	C	C	B	D	D	A	C	A	A	A	A	C	A	A
2424	Female	10.79	Yucai Hankou Primary School	A	B	C	C	B	C	D	A	C	A	A	A	A	C	A	A
2425	Female	10.34	Yucai Hankou Primary School	A	B	C	C	C	B	D	B	C	B	A	A	A	C	A	A
2426	Female	11.07	Yucai Hankou Primary School	A	B	C	C	B	C	C	B	C	A	A	A	A	C	A	A
2427	Female	10.18	Yucai Hankou Primary School	D	B	C	C	B	B	B	C	C	A	A	A	A	C	B	A
2428	Male	10.53	Yucai Hankou Primary School	A	B	C	A	B	C	A	B	C	C	A	A	A	C	A	A
2429	Male	10.39	Yucai Hankou Primary School	A	B	C	C	B	C	D	C	C	A	A	A	A	C	A	A
2430	Male	11.71	Yucai Hankou Primary School	A	B	C	C	B	C	D	A	C	A	A	A	A	C	A	A
2431	Male	10.57	Yucai Hankou Primary School	A	B	D	C	B	C	A	B	C	A	A	A	A	C	A	A
2432	Female	10.74	Yucai Hankou Primary School	A	B	C	C	B	C	A	A	A	A	A	A	A	C	A	A
2433	Male	11.43	Yucai Hankou Primary School	D	B	C	C	B	B	C	C	C	A	A	A	A	C	A	A
2434	Female	10.65	Yucai Hankou Primary School	D	B	B	C	B	A	C	A	A	B	A	A	B	C	A	A
2435	Male	10.4	Yucai Hankou Primary School	D	B	C	C	B	A	C	C	C	A	A	A	A	A	A	A
2436	Female	10.83	Yucai Hankou Primary School	C	C	C	C	C	C	C	C	C	C	A	A	A	C	A	A
2437	Female	10.34	Yucai Hankou Primary School	D	B	D	C	C	C	B	A	C	C	A	A	A	A	A	A
2438	Female	11.06	Yucai Hankou Primary School	B	B	C	C	D	D	C	A	C	A	A	A	A	C	A	A
2439	Male	10.49	Yucai Hankou Primary School	A	B	B	C	B	D	A	D	C	A	A	A	A	C	A	A
2440	Female	11	Yucai Hankou Primary School	A	B	B	C	B	D	A	D	C	A	A	A	A	C	A	A
2441	Male	10.68	Yucai Hankou Primary School	C	B	C	C	B	D	A	A	C	A	A	A	A	C	A	A
2442	Female	10.46	Yucai Hankou Primary School	C	B	C	C	B	D	B	B	C	C	A	A	A	C	A	A
2443	Male	10.83	Yucai Hankou Primary School	C	B	B	C	B	C	A	C	C	A	A	A	A	C	A	A
2444	Female	10.27	Yucai Hankou Primary School	C	B	C	C	D	D	C	B	C	A	A	A	A	C	A	A
2445	Male	10.42	Yucai Hankou Primary School	C	B	B	C	D	C	C	B	C	A	A	A	A	C	A	A
2446	Male	10.51	Yucai Hankou Primary School	C	B	C	C	B	C	B	D	C	C	A	A	A	C	A	A
2447	Female	10.7	Yucai Hankou Primary School	C	B	C	C	B	D	A	D	C	A	A	A	B	A	A	A
2448	Female	10.27	Yucai Hankou Primary School	C	B	C	C	B	D	A	B	C	A	A	A	A	C	A	A
2449	Female	10.39	Yucai Hankou Primary School	C	B	A	C	C	C	C	B	C	A	A	A	A	C	B	A
2450	Male	10.42	Yucai Hankou Primary School	C	B	B	C	B	A	C	C	C	A	A	A	A	C	B	A
2451	Male	10.99	Yucai Hankou Primary School	C	C	A	B	B	C	A	B	C	A	A	A	A	C	A	A
2452	Female	10.82	Yucai Hankou Primary School	C	B	B	C	D	A	B	C	B	C	A	A	B	C	A	A
2453	Male	10.68	Yucai Hankou Primary School	C	B	C	C	B	C	B	C	C	A	A	A	A	C	A	A
2454	Male	10.98	Yucai Hankou Primary School	D	B	D	C	B	D	A	D	C	A	A	A	A	C	A	A
2455	Male	10.93	Yucai Hankou Primary School	A	B	C	C	B	D	A	B	C	A	A	A	A	C	A	A
2456	Female	10.51	Yucai Hankou Primary School	A	B	D	C	B	C	A	C	C	B	A	A	A	C	B	A
2457	Female	11.03	Yucai Hankou Primary School	D	B	C	C	B	D	B	A	C	A	A	A	A	C	A	A
2458	Male	11	Yucai Hankou Primary School	A	A	C	C	B	D	A	C	C	C	A	A	A	C	B	A
2459	Female	10.41	Yucai Hankou Primary School	A	B	C	C	B	B	B	B	C	B	A	A	A	C	A	A
2460	Female	10.13	Yucai Hankou Primary School	D	B	B	C	B	B	B	A	C	A	A	A	A	C	A	A
2461	Male	10.7	Yucai Hankou Primary School	D	B	D	C	B	B	B	B	C	A	A	A	A	C	A	A
2462	Male	10.94	Yucai Hankou Primary School	B	B	D	C	B	C	A	B	C	A	A	A	A	C	A	A
2463	Female	10.78	Yucai Hankou Primary School		B	B	C	B	A	C	B	C	A	A	A	A	C		A
2464	Female	10.91	Yucai Hankou Primary School	D	B	C	C	B	B	B	B	C	B	A	A	A	C	A	A
2465	Male	10.13	Yucai Hankou Primary School	A	B	C	C	B	A	C	C	C	B	A	A	A	A	A	A
2466	Male	11.04	Yucai Hankou Primary School	D	B	D	C	B	C	D	B	C	C	A	A	A	C	A	A
2467	Female	10.5	Yucai Hankou Primary School	A	B	C	C	B	B	A	B	C	A	A	B	A	C	A	A
2468	Male	10.53	Yucai Hankou Primary School	A	B	D	C	B	A	C	A	C	A	A	A	A	C	A	A
2469	Female	10.12	Yucai Hankou Primary School	A	B	C	C	B	C	A	A	A	B	A	A	A	C	A	A
2470	Female	10.17	Yucai Hankou Primary School	D	A	B	C	B	A	D	B	C	B	B		A	C	A	C
2471	Male	11.14	Yucai Hankou Primary School	A	D	B	C	A	C	B	A	C	A	A	A	A	A	B	C
2472	Male	10.73	Yucai Hankou Primary School	A	B	C	C	B	A	C	A	A	A	A	A	A	C	A	A
2473	Male	10.64	Yucai Hankou Primary School	C	B	C	D	A	B	C	D	A	B	A	A	A	C	A	A
2474	Female	10.59	Yucai Hankou Primary School	C	B	C	C	A	D	A	B	C	C	A	A	A	C	A	A
2475	Male	10.57	Yucai Hankou Primary School	C	B	C	D	D					C				C		C
2476	Female	10.59	Yucai Hankou Primary School	C	B	C	A	C	D	C	D	A	C	A	A	A	C	A	A
2477	Male	10.56	Yucai Hankou Primary School	C	D	B	A	B	B	C	C	B	C	A	A	A	C	A	A
2478	Female	10.49	Yucai Hankou Primary School	C	B	C	A	D	C	C	C	A	C	B	B	C	B	B	A
2479	Male	10.18	Yucai Hankou Primary School	C	D	C	C	B	C	A	C	C	C	A	A	A	C	A	A
2480	Female	10.57	Yucai Hankou Primary School	C	C	C	C	C	C	C	C	C	A	A	A	A	C		B
2481	Female	10.42	Yucai Hankou Primary School	C	B	C	C	B	C	A	B	A	C	A	A	A	C	A	A
2482	Female	11.03	Yucai Hankou Primary School	C	B	C	A	C	A	B	D	C	A	A	A	B	C	A	A
2483	Male	10.13	Yucai Hankou Primary School	C	D	C	C	B	C	A	C	C	B	A	A	A	C	A	A
2484	Male	10.61	Yucai Hankou Primary School	C	B	B	C	B	C	D	C	C	B	A	A	A	C	A	A
2485	Female	10.31	Yucai Hankou Primary School	C	B	C	C	B	C	C	B	C	B	A	A	A	C	A	A
2486	Female	10.93	Yucai Hankou Primary School	C	B	C	C	B	D	A	B		C		A	A	B		C
2487	Female	11.06	Yucai Hankou Primary School	C	C	D	C	B	C	B	A	C	A	A	A	B	C	A	A
2488	Female	10.98	Yucai Hankou Primary School	D	B	C	A	B	A	C	D	B	C	A	B	B	A		C
2489	Female	10.91	Yucai Hankou Primary School	D	A	C	C	B	B	A	A	C	A	A	A	A	C	A	A
2490	Female	10.55	Yucai Hankou Primary School	D	A	B	B	B	A	A	A	A	B	A	A	A	C	A	A
2491	Female	10.12	Yucai Hankou Primary School	D	D	C	C	B	B	B	A	B	A	A	A	A	C	A	A
2492	Female	10.52	Yucai Hankou Primary School	D	D	A	C	B	B	A	B	A	C	A	A	A	A	A	A
2493	Female	10.44	Yucai Hankou Primary School	A	B	C	C	B	B	D	C	C	B	A	A	A	C	A	A
2494	Female	11.02	Yucai Hankou Primary School	A	D	C	C	B	B	D	B	C	A	B	A	A	C	A	C
2495	Male	10.85	Yucai Hankou Primary School	D	B	C	C	B	C	A	C	B	C	A	A	A	C	A	A
2496	Female	10.34	Yucai Hankou Primary School	B	D	C	A	B	B	B	C	A	A	A	A	A	B	A	A
2497	Female	10.59	Yucai Hankou Primary School	D	D	C	C	D	C	B	A	A	B	A	A	A	C	A	A
2498	Male	10.41	Yucai Hankou Primary School	C	C	C	C	C	C	C	C	C	C	A	A	A	C	A	A
2499	Male	10.5	Yucai Hankou Primary School	D	D	B	C	C	C	C	D	C	A	A	A	A	C	A	A
2500	Male	10.16	Yucai Hankou Primary School	A	B	D	C	C	D	C	B	C	B	A	A	A	C	A	A
2501	Male	11.06	Yucai Hankou Primary School	A	D	B	C	B	C	C	B	C	B	A	A	A	C	A	A
2502	Male	10.74	Yucai Hankou Primary School	B	D	D	C	B	B	A	C	C	B	B	B	A	C	B	A
2503	Male	10.77	Yucai Hankou Primary School	D	A	B	C	B	D	C	A	C	A	A	A	A	C	A	A
2504	Male	10.83	Yucai Hankou Primary School	D	A	A	C	C	A	A	A	A	C	A	A	A	C	B	A
2505	Male	10.2	Yucai Hankou Primary School	B	B	B	C	B	D	D	D	B	A	B	B	A	A	A	A
2506	Female	10.29	Yucai Hankou Primary School	C	B	B	A	B	D	A	C	C	C	A	A	A	C	A	A
2507	Male	11.51	Yucai Hankou Primary School	C	B	D	C	D	C	D	D	C	A	A	A	A	C	A	A
2508	Male	10.9	Yucai Hankou Primary School	C	B	D	C	B	A	D	B	A	A	A	A	A	C	A	A
2509	Male	10.44	Yucai Hankou Primary School	C	B	B	C	B	A	B		B	A	A	A	A	C	A	A
2510	Male	10.23	Yucai Hankou Primary School	C	B	C	C	B	C	D	B	C	B	A	A	A	C	A	A
2511	Female	10.57	Yucai Hankou Primary School	C	B	B	C	B	D	B	C	A	B	A	A	C	A	B	A
2512	Female	10.22	Yucai Hankou Primary School	C	B	B	C	B	A	A	B	C	A	A	A	A	C	A	A
2513	Female	10.47	Yucai Hankou Primary School	C	B	D	C	B	A	D	A	C	A	A	A	A	C	A	A
2514	Female	10.39	Yucai Hankou Primary School	C	B	C	C	D	D	C	A	C	A	A	A	A	C	A	A
2515	Female	10.96	Yucai Hankou Primary School	C	D	B	C	B	A	D	B	B	C	A	A	A	C	B	A
2516	Male	10.63	Yucai Hankou Primary School	C	B	D	C	B	A	C	C	C	C	A	B	A	C	A	A
2517	Male	10.45	Yucai Hankou Primary School	C	B	C	D	D	A	A	A	A	C	A	A	A	C	A	A
2518	Female	10.81	Yucai Hankou Primary School	D	C	B	C	B	D	C	A	A	C	A	A	A	C	A	A
2519	Male	10.26	Yucai Hankou Primary School	D	A	B	C	D	D	D	B	B	A	A	A	A	C	A	A

## Sheet: Pos-intervention Questionnaire 
No.	Sex	Age(years)	Schoolname	Knowledge on Schistosomiasis Prevention and Control										Attitudes on Schistosomiasis Prevention and Control			Health Practices on Schistosomiasis Prevention and Control
				Q1	Q2	Q3	Q4	Q5	Q6	Q7	Q8	Q0	Q10	Q11	Q12	Q13	Q14	Q15	Q16
1001	Male	9.99	Dijiao Primary School	C	B	C	C	B	B	C	C	C	A	A	A	A	C	A	A
1002	Male	9.67	Dijiao Primary School	C	B	C	C	B	B	C	C	B	A	A	A	A	C	A	A
1003	Female	10.21	Dijiao Primary School	C	B	C	C	B	B	A	C	C	A	A	A	A	C	A	A
1004	Female	9.48	Dijiao Primary School	C	B	C	C	B	B	A	C	C	A	A	A	A	C	A	A
1005	Male	9.85	Dijiao Primary School	C	B	C	C	B	B	A	C	B	A	A	A	A	C	A	A
1006	Female	9.67	Dijiao Primary School	C	B	C	C	B	B	A	C	B	A	A	A	A	C	A	A
1007	Male	9.28	Dijiao Primary School	C	B	C	C	B	B	A	C	B	A	A	A	A	C	A	A
1008	Male	9.56	Dijiao Primary School	C	B	C	C	B	B	A	C	B	A	A	A	A	C	A	A
1009	Female	9.62	Dijiao Primary School	C	B	C	C	B	B	A	C	B	A	A	A	A	C	A	A
1010	Female	9.21	Dijiao Primary School	C	B	C	C	B	B	C	C	B	A	A	A	A	C	A	A
1011	Female	9.52	Dijiao Primary School	C	B	C	C	B	B	C	C	B	A	A	A	A	C	A	A
1012	Male	9.14	Dijiao Primary School	C	B	C	C	B	B	C	C	B	A	A	A	A	C	A	A
1013	Female	10.09	Dijiao Primary School	C	B	C	C	B	B	B	C	B	A	A	A	A	C	A	A
1014	Female	9.98	Dijiao Primary School	C	B	C	C	B	B	C	C	B	A	A	A	A	C	A	A
1015	Male	9.95	Dijiao Primary School	C	B	C	C	B	B	C	C	B	A	A	A	A	C	A	A
1016	Female	10.41	Dijiao Primary School	C	B	C	C	B	B	B	C	B	A	A	A	A	C	A	A
1017	Male	9.88	Dijiao Primary School	C	B	C	C	B	B	B	C	B	A	A	A	A	C	A	A
1018	Male	9.18	Dijiao Primary School	C	B	C	C	B	B	B	C	B	A	A	A	A	C	A	A
1019	Female	10.06	Dijiao Primary School	C	B	C	C	B	B	B	C	B	A	A	A	A	C	A	A
1020	Male	9.83	Dijiao Primary School	C	B	C	C	B	B	B	A	B	A	A	A	A	C	A	A
1021	Female	9.48	Dijiao Primary School	C	B	C	C	B	B	B	A	B	A	A	A	A	C	A	A
1022	Male	9.74	Dijiao Primary School	C	B	C	C	B	B	B	A	B	A	A	A	A	C	A	A
1023	Female	9.86	Dijiao Primary School	C	B	C	C	B	B	B	C	B	A	A	A	A	C	A	A
1024	Male	9.24	Dijiao Primary School	C	B	C	C	B	B	B	A	B	A	A	A	A	C	A	A
1025	Male	9.13	Dijiao Primary School	A	B	C	C	B	B	B	A	B	A	A	A	A	C	A	A
1026	Female	9.79	Dijiao Primary School	C	B	C	C	B	B	B	A	B	A	A	A	A	C	A	A
1027	Female	9.49	Dijiao Primary School	C	B	C	C	B	B	B	C	B	A	A	A	A	C	A	A
1028	Female	9.19	Dijiao Primary School	C	B	C	C	B	B	B	C	C	A	A	A	A	C	A	A
1029	Female	9.77	Dijiao Primary School	C	B	C	C	B	B	B	C	C	A	A	A	A	C	A	A
1030	Female	10.05	Dijiao Primary School	C	B	C	C	B	B	B	C	C	A	A	A	A	C	A	A
1031	Female	10.05	Dijiao Primary School	C	B	C	C	B	B	C	C	C	A	A	A	A	C	A	A
1032	Female	9.74	Dijiao Primary School	C	B	C	C	B	B	C	C	C	A	A	A	A	C	A	A
1033	Male	9.6	Dijiao Primary School	C	B	C	C	B	A	C	C	C	A	A	A	A	C	A	A
1034	Male	9.45	Dijiao Primary School	C	B	C	C	B	B	C	C	C	A	A	A	A	C	A	A
1035	Female	9.31	Dijiao Primary School	C	B	C	C	B	B	C	C	C	A	A	A	A	C	A	A
1036	Male	9.92	Dijiao Primary School	C	B	C	C	B	B	C	C	C	A	A	A	A	C	A	A
1037	Male	10.11	Dijiao Primary School	C	B	C	C	B	B	A	C	C	A	A	A	A	C	A	A
1038	Male	9.37	Dijiao Primary School	C	B	C	C	B	A	A	C	C	A	A	A	A	C	A	A
1039	Male	9.43	Dijiao Primary School	C	B	C	C	B	A	A	C	A	A	A	A	A	C	A	A
1040	Female	9.21	Dijiao Primary School	C	B	C	C	B	A	A	C	C	A	A	A	A	C	A	A
1041	Male	9.2	Dijiao Primary School	C	B	C	C	B	A	A	C	C	A	A	A	A	C	A	A
1042	Male	9.93	Dijiao Primary School	C	B	C	C	B	A	A	C	C	A	A	A	A	C	A	A
1043	Male	9.79	Dijiao Primary School	C	B	C	C	B	A	A	C	C	A	A	A	A	C	A	A
1044	Female	9.34	Dijiao Primary School	C	B	C	C	B	A	A	C	C	A	A	A	A	C	A	A
1045	Female	10.04	Dijiao Primary School	C	B	C	C	B	A	A	C	C	A	A	A	A	C	A	A
1046	Male	10.03	Dijiao Primary School	C	B	C	C	B	A	A	C	C	A	A	A	A	C	A	A
1047	Female	10.44	Dijiao Primary School	C	B	C	C	B	A	C	C	A	A	A	A	A	C	A	A
1048	Male	9.52	Dijiao Primary School	C	B	C	C	B	A	C	C	A	A	A	A	A	C	A	A
1049	Female	9.34	Dijiao Primary School	C	B	C	C	B	A	C	C	A	A	A	A	A	C	A	A
1050	Female	9.75	Dijiao Primary School	C	B	C	C	B	A	C	C	A	A	A	A	A	C	A	A
1051	Female	9.17	Dijiao Primary School	C	B	C	C	B	A	C	C	A	A	A	A	A	C	A	A
1052	Male	9.7	Dijiao Primary School	C	B	C	C	B	A	C	C	A	A	A	A	A	C	A	A
1053	Male	9.58	Dijiao Primary School	C	B	C	C	B	A	C	C	A	A	A	A	A	C	A	A
1054	Male	9.99	Dijiao Primary School	C	B	C	C	B	A	C	C	A	A	A	A	A	C	A	A
1055	Female	9.47	Dijiao Primary School	C	B	C	C	B	A	C	C	A	A	A	A	A	C	A	A
1056	Female	9.44	Dijiao Primary School	C	B	C	C	B	A	C	C	A	A	A	A	A	C	A	A
1057	Male	9.81	Dijiao Primary School	C	B	C	C	D	A	C	C	A	A	A	A	A	C	A	A
1058	Male	9.13	Dijiao Primary School	C	B	C	C	B	A	C	C	A	A	A	A	A	C	A	A
1059	Female	9.28	Dijiao Primary School	C	B	C	C	B	A	C	C	A	A	A	A	A	C	A	A
1060	Female	9.64	Dijiao Primary School	C	B	C	C	B	A	C	C	A	A	A	A	A	C	A	A
1061	Male	9.77	Dijiao Primary School	C	B	C	C	B	A	C	C	C	A	A	A	A	C	A	A
1062	Male	9.57	Dijiao Primary School	C	B	C	C	B	A	C	C	C	A	A	A	A	C	A	A
1063	Female	9.59	Dijiao Primary School	C	B	C	C	B	A	C	C	C	A	A	A	A	C	A	A
1064	Male	10	Dijiao Primary School	C	B	C	C	B	B	C	C	C	A	A	A	A	C	A	A
1065	Male	9.33	Dijiao Primary School	C	B	C	C	B	B	C	C	C	A	A	A	A	C	A	A
1066	Male	9.55	Dijiao Primary School	C	B	C	C	B	B	C	C	C	A	A	A	A	C	A	A
1067	Male	10.1	Dijiao Primary School	C	B	C	C	B	B	C	C	C	A	A	A	A	C	A	A
1068	Female	9.68	Dijiao Primary School	C	B	C	C	B	B	C	C	C	B	A	A	A	C	A	A
1069	Male	9.92	Dijiao Primary School	C	B	C	C	B	B	C	C	C	A	A	A	A	C	A	A
1070	Male	9.18	Dijiao Primary School	C	B	C	C	D	B	C	C	C	A	A	A	A	C	A	A
1071	Male	9.95	Dijiao Primary School	C	B	C	C	B	B	C	C	C	B	A	A	A	C	A	A
1072	Male	9.36	Dijiao Primary School	C	B	C	C	A	B	C	C	C	B	A	A	A	C	A	A
1073	Female	10.09	Dijiao Primary School	C	B	C	C	B	B	C	A	D	B	A	A	A	C	A	A
1074	Male	9.62	Dijiao Primary School	C	B	C	C	C	B	C	A	C	B	A	A	A	C	A	A
1075	Male	8.8	Dijiao Primary School	C	B	C	C	B	B	C	A	D	B	A	A	A	C	A	A
1076	Female	9.88	Dijiao Primary School	C	B	C	C	B	B	C	A	A	B	A	A	A	C	A	A
1077	Female	10.1	Dijiao Primary School	C	B	C	C	A	B	C	A	A	B	A	A	A	C	A	A
1078	Female	10.08	Dijiao Primary School	C	B	C	C	B	A	C	A	A	B	A	A	A	C	A	A
1079	Male	9.87	Dijiao Primary School	C	B	C	C	B	A	C	A	A	B	A	A	A	C	A	A
1080	Male	9.26	Dijiao Primary School	C	B	C	C	B	A	C	A	A	B	A	A	A	C	A	A
1081	Male	9.65	Dijiao Primary School	C	B	C	C	B	A	C	A	A	B	A	A	A	C	A	A
1082	Male	9.32	Dijiao Primary School	C	B	C	C	B	A	C	A	A	B	A	A	A	C	A	A
1083	Male	9.8	Dijiao Primary School	C	B	C	C	B	A	C	A	A	B	A	A	A	C	A	A
1084	Female	9.12	Dijiao Primary School	C	B	C	C	B	A	C	A	A	B	A	A	A	C	A	A
1085	Female	10.08	Dijiao Primary School	C	B	C	C	B	A	B	C	A	B	A	A	A	C	A	A
1086	Female	9.83	Dijiao Primary School	C	B	C	C	B	A	B	A	A	B	A	A	A	C	A	A
1087	Male	10.4	Dijiao Primary School	C	B	C	C	B	A	B	A	D	B	A	A	A	C	A	A
1088	Male	10.27	Dijiao Primary School	C	B	C	C	B	A	B	C	D	B	A	A	A	C	A	A
1089	Male	9.65	Dijiao Primary School	C	B	C	C	B	A	B	C	C	B	A	A	A	C	A	A
1090	Male	10.05	Dijiao Primary School	C	B	C	C	B	A	B	C	D	B	A	A	A	C	A	A
1091	Female	10.15	Dijiao Primary School	C	B	C	C	C	A	B	C	D	B	A	A	A	C	A	A
1092	Male	9.96	Dijiao Primary School	C	B	C	C	C	A	B	C	D	B	A	A	A	C	A	A
1093	Female	9.87	Dijiao Primary School	C	B	C	C	C	A	B	C	B	B	A	A	A	C	A	A
1094	Female	9.87	Dijiao Primary School	C	B	C	C	C	B	B	C	D	B	A	A	A	C	A	A
1095	Male	10.16	Dijiao Primary School	C	B	C	C	C	B	B	C	D	A	A	A	A	C	A	A
1096	Male	9.21	Dijiao Primary School	C	B	C	C	C	B	B	C	C	A	A	A	A	C	A	A
1097	Male	9.39	Dijiao Primary School	C	B	C	C	C	B	C	C	C	A	A	A	A	C	A	A
1098	Male	9.39	Dijiao Primary School	C	B	C	C	B	B	C	C	C	A	A	A	A	C	A	A
1099	Female	10.15	Dijiao Primary School	C	B	C	C	C	B	C	C	B	A	A	A	A	C	A	A
1100	Male	9.92	Dijiao Primary School	C	B	C	C	B	B	C	C	A	A	A	A	A	C	A	A
1101	Female	9.31	Dijiao Primary School	C	B	C	C	B	B	C	C	A	A	A	A	A	C	A	A
1102	Male	9.79	Dijiao Primary School	C	B	C	C	B	B	C	C	A	B	A	A	A	C	A	A
1103	Female	9.82	Dijiao Primary School	C	B	C	C	B	B	C	C	A	B	A	A	A	C	A	A
1104	Female	9.14	Dijiao Primary School	C	B	C	C	B	B	C	C	A	B	A	A	A	C	A	A
1105	Male	9.94	Dijiao Primary School	C	B	C	C	B	D	C	C	A	B	A	A	A	C	A	A
1106	Female	9.72	Dijiao Primary School	C	B	C	C	B	D	C	C	A	B	A	A	A	C	A	A
1107	Male	10.09	Dijiao Primary School	C	B	C	C	B	D	A	C	C	B	A	A	A	C	A	A
1108	Male	9.87	Dijiao Primary School	C	B	C	C	B	A	C	C	C	B	A	A	A	C	A	A
1109	Male	9.6	Dijiao Primary School	C	B	C	C	B	D	C	C	C	B	A	A	A	C	A	A
1110	Male	9.68	Dijiao Primary School	C	B	C	C	B	D	A	C	C	B	A	A	A	C	A	A
1111	Female	9.19	Dijiao Primary School	C	B	C	C	B	C	A	C	C	B	A	A	A	C	A	A
1112	Female	9.33	Dijiao Primary School	C	B	C	C	B	B	A	C	D	B	A	A	A	C	A	A
1113	Female	9.48	Dijiao Primary School	C	B	C	C	B	D	A	C	D	B	A	A	A	C	A	A
1114	Male	9.6	Dijiao Primary School	C	B	C	C	B	B	A	C	D	A	A	A	A	C	A	A
1115	Male	9.59	Dijiao Primary School	C	B	C	C	B	C	A	C	D	A	A	A	A	C	A	A
1116	Female	10.15	Dijiao Primary School	C	B	C	C	B	C	A	C	A	C	A	A	A	C	A	A
1117	Female	10.62	Dijiao Primary School	C	B	C	C	B	C	A	C	A	A	A	A	A	C	A	A
1118	Male	9.61	Dijiao Primary School	C	B	C	C	B	C	A	C	A	A	A	A	A	C	A	A
1119	Female	9.22	Dijiao Primary School	C	B	C	C	B	C	A	A	A	A	A	A	A	C	A	A
1120	Male	9.38	Dijiao Primary School	C	B	C	C	B	C	A	A	A	A	A	A	A	C	A	A
1121	Female	9.22	Dijiao Primary School	C	B	C	C	B	C	A	A	A	A	A	A	A	C	A	A
1122	Female	9.87	Dijiao Primary School	C	B	C	C	B	C	A	A	A	A	A	A	A	C	A	A
1123	Male	9.53	Dijiao Primary School	C	B	C	C	B	C	A	A	A	A	A	A	A	C	A	A
1124	Female	9.13	Dijiao Primary School	C	B	C	B	B	C	A	A	A	A	A	A	A	C	A	A
1125	Male	8.91	Dijiao Primary School	C	B	C	C	B	C	A	A	C	A	A	A	A	C	A	A
1126	Male	9.34	Dijiao Primary School	C	B	C	C	B	C	A	A	C	C	A	A	A	C	A	A
1127	Male	9.34	Dijiao Primary School	C	B	C	C	B	C	A	B	C	C	A	A	A	C	A	A
1128	Male	10.05	Dijiao Primary School	C	B	C	C	B	B	A	A	A	C	A	A	A	C	A	A
1129	Male	9.87	Dijiao Primary School	C	B	C	C	B	B	A	A	C	C	A	A	A	C	A	A
1130	Female	10.15	Dijiao Primary School	C	B	C	C	B	B	A	A	C	C	A	A	A	C	A	A
1131	Male	10.16	Dijiao Primary School	C	B	C	C	B	B	A	C	C	C	A	A	A	C	A	A
1132	Male	9.91	Dijiao Primary School	C	A	C	C	B	B	C	C	C	C	A	A	A	C	A	A
1133	Female	9.98	Dijiao Primary School	C	B	C	C	B	B	C	A	C	C	A	A	A	C	A	A
1134	Male	9.83	Dijiao Primary School	C	B	C	C	B	B	C	C	C	C	A	A	A	C	A	A
1135	Male	9.66	Dijiao Primary School	C	B	C	C	B	D	C	B	C	C	A	A	A	C	A	A
1136	Male	10.61	Dijiao Primary School	C	B	C	C	B	B	C	C	C	C	A	A	A	C	A	A
1137	Female	9.83	Dijiao Primary School	C	B	C	C	B	C	C	C	C	C	A	A	A	C	A	A
1138	Female	9.61	Dijiao Primary School	C	B	C	C	B	D	C	B	C	C	A	A	A	C	A	A
1139	Female	9.77	Dijiao Primary School	C	A	C	C	B	D	C	C	C	C	A	A	A	C	A	A
1140	Female	9.78	Dijiao Primary School	C	A	C	C	B	C	C	C	C	C	A	A	A	C	A	A
1141	Female	9.86	Dijiao Primary School	C	A	C	C	B	C	C	C	C	C	A	A	A	C	A	A
1142	Male	9.12	Dijiao Primary School	C	A	C	C	B	C	C	C	A	C	A	A	A	C	A	A
1143	Female	9.28	Dijiao Primary School	C	A	C	C	B	C	C	C	A	A	A	A	A	C	A	A
1144	Female	10.15	Dijiao Primary School	C	A	C	C	B	C	C	C	A	A	A	A	A	C	A	A
1145	Male	10.17	Dijiao Primary School	C	A	C	C	B	C	C	C	A	A	A	A	A	C	A	A
1146	Male	11.04	Dijiao Primary School	C	A	C	C	B	C	C	C	A	A	A	A	A	C	A	A
1147	Male	10.68	Dijiao Primary School	C	A	C	C	B	C	C	C	A	A	A	A	A	C	A	A
1148	Female	9.69	Dijiao Primary School	C	A	C	C	B	C	C	C	A	A	A	A	A	C	A	A
1149	Female	10.01	Dijiao Primary School	C	A	C	C	B	B	C	C	A	A	A	A	A	C	A	A
1150	Female	9.56	Dijiao Primary School	C	A	C	C	B	A	C	C	A	A	A	A	A	C	A	A
1151	Male	10	Dijiao Primary School	C	A	C	C	B	B	C	C	A	A	A	A	A	C	A	A
1152	Female	9.62	Dijiao Primary School	C	A	C	C	B	B	C	C	A	A	A	A	A	C	A	A
1153	Male	9.45	Dijiao Primary School	C	A	C	C	B	A	C	C	A	A	A	A	A	C	A	A
1154	Female	9.18	Dijiao Primary School	C	A	C	C	B	A	C	C	C	A	A	A	A	C	A	A
1155	Female	9.91	Dijiao Primary School	C	A	C	C	B	A	C	B	C	C	A	A	A	C	A	A
1156	Female	9.41	Dijiao Primary School	C	B	C	C	B	A	C	B	C	C	A	A	A	C	A	A
1157	Male	9.37	Dijiao Primary School	C	B	C	C	B	A	C	C	C	C	A	A	A	C	A	A
1158	Male	9.24	Dijiao Primary School	C	B	C	C	B	A	B	C	C	C	A	A	A	C	A	A
1159	Female	9.65	Dijiao Primary School	C	B	C	C	B	A	B	C	C	C	A	A	A	C	A	A
1160	Female	9.57	Dijiao Primary School	C	B	C	C	D	A	B	C	C	C	A	A	A	C	A	A
1161	Female	9.99	Dijiao Primary School	C	B	C	C	B	A	B	C	C	C	A	A	A	C	A	A
1162	Female	9.66	Dijiao Primary School	C	B	C	C	D	A	B	C	C	C	A	A	A	C	A	A
1163	Male	10.04	Dijiao Primary School	C	B	C	C	D	A	B	C	C	C	A	A	A	C	A	A
1164	Male	9.39	Dijiao Primary School	C	B	C	C	D	A	B	C	C	C	A	A	A	C	A	A
1165	Male	9.72	Dijiao Primary School	C	B	C	C	D	A	B	C	C	C	A	A	A	C	A	A
1166	Male	10.03	Dijiao Primary School	C	B	C	C	D	A	B	C	C	C	A	A	A	C	A	A
1167	Male	10.54	Dijiao Primary School	C	B	C	C	D	A	B	C	C	A	A	A	A	C	A	A
1168	Female	9.97	Dijiao Primary School	C	B	C	C	D	A	B	C	C	A	A	A	A	C	A	A
1169	Female	10.68	Dijiao Primary School	C	B	C	C	D	A	C	C	C	A	A	A	A	C	A	A
1170	Female	9.23	Dijiao Primary School	C	B	C	C	C	A	B	C	C	A	A	A	A	C	A	A
1171	Female	9.49	Dijiao Primary School	B	C	C	C	D	A	C	C	C	A	A	A	A	C	A	A
1172	Male	9.4	Dijiao Primary School	C	B	C	C	D	A	C	C	C	A	A	A	A	C	A	A
1173	Female	9.71	Dijiao Primary School	C	B	C	C	D	A	C	B	C	A	A	A	A	C	A	A
1174	Male	10.76	Dijiao Primary School	C	B	C	C	D	A	C	B	C	A	A	A	A	C	A	A
1175	Male	10.5	Dijiao Primary School	A	C	C	C	D	A	D	B	C	A	A	A	A	C	A	A
1176	Female	8.98	Dijiao Primary School	C	B	C	C	D	A	D	B	C	A	A	A	A	C	A	A
1177	Female	9.13	Dijiao Primary School	C	B	C	C	D	A	D	B	C	A	A	A	A	C	A	A
1178	Female	9.63	Dijiao Primary School	C	B	C	C	D	A	D	B	C	A	A	A	A	C	A	A
1179	Male	9.86	Dijiao Primary School	C	B	C	C	D	A	D	B	C	B	A	A	A	C	A	A
1180	Female	9.49	Dijiao Primary School	D	B	C	C	D	A	D	B	C	C	A	A	A	C	A	A
1181	Male	9.82	Dijiao Primary School	A	B	C	C	B	A	D	B	C	A	A	A	A	C	A	A
1182	Male	9.54	Dijiao Primary School	C	B	C	C	B	A	C	B	C	A	A	A	A	C	A	A
1183	Female	10.05	Dijiao Primary School	C	B	C	C	B	A	C	B	C	C	A	A	A	C	A	A
1184	Male	9.82	Dijiao Primary School	C	C	C	C	B	A	C	B	C	C	A	A	A	C	A	A
1185	Male	10.47	Dijiao Primary School	C	C	C	C	B	A	D	B	C	C	A	A	A	C	A	A
1186	Male	9.71	Dijiao Primary School	A	C	C	C	B	A	C	B	C	C	A	A	A	C	A	A
1187	Male	9.66	Dijiao Primary School	C	C	C	C	B	A	C	B	C	C	A	A	A	C	A	A
1188	Male	9.14	Dijiao Primary School	A	C	C	C	B	A	C	B	C	C	A	A	A	C	A	A
1189	Male	9.61	Dijiao Primary School	C	C	C	C	B	B	C	B	C	C	A	A	A	C	A	A
1190	Female	9.12	Dijiao Primary School	A	C	C	C	B	B	C	B	C	C	A	A	A	C	A	A
1191	Male	9.77	Dijiao Primary School	C	C	C	C	B	B	C	B	C	C	A	A	A	C	A	A
1192	Male	9.15	Dijiao Primary School	A	B	C	C	B	B	C	B	C	C	A	A	A	C	A	A
1193	Male	11.64	Dijiao Primary School	A	B	C	C	B	B	C	B	C	C	A	A	A	C	A	A
1194	Male	9.63	Dijiao Primary School	A	B	C	C	B	B	C	C	C	C	A	A	A	C	A	A
1195	Male	11.07	Dijiao Primary School	A	B	C	C	B	B	C	C	C	A	A	A	A	C	A	A
1196	Male	9.13	Dijiao Primary School	C	B	C	C	B	B	C	C	C	B	A	A	A	C	A	A
1197	Male	9.72	Dijiao Primary School	C	B	C	C	B	B	C	C	C	B	A	A	A	C	A	A
1198	Female	9.82	Dijiao Primary School	C	B	C	C	B	B	C	C	C	B	A	A	A	C	A	A
1199	Female	9.42	Dijiao Primary School	C	B	C	C	B	B	C	C	C	B	A	A	A	C	A	A
1200	Male	10.15	Dijiao Primary School	C	B	C	C	B	B	C	C	C	B	A	A	A	C	A	A
1201	Male	10.16	Dijiao Primary School	C	B	C	C	A	B	C	C	C	B	A	A	A	C	A	A
1202	Female	9.56	Dijiao Primary School	C	B	C	C	B	C	C	C	C	B	A	A	A	C	A	A
1203	Female	9.96	Dijiao Primary School	C	B	C	C	B	C	D	C	C	B	A	A	A	C	A	A
1204	Male	9.45	Dijiao Primary School	C	C	C	C	A	C	D	C	C	B	A	A	A	C	A	A
1205	Male	11.29	Dijiao Primary School	C	C	C	C	A	C	D	C	C	B	A	A	A	C	A	A
1206	Female	11.62	Dijiao Primary School	C	C	C	C	A	C	D	A	C	B	A	A	A	C	A	A
1207	Female	9.5	Dijiao Primary School	C	C	C	C	A	D	D	C	C	B	A	A	A	C	A	A
1208	Male	9.87	Dijiao Primary School	C	C	C	C	A	D	D	C	C	B	A	A	A	C	A	A
1209	Female	9.35	Dijiao Primary School	A	C	C	C	A	D	D	C	C	B	A	A	A	C	A	A
1210	Male	9.28	Dijiao Primary School	C	C	C	C	A	D	C	C	C	B	A	A	A	C	A	A
1211	Male	10.01	Dijiao Primary School	C	C	C	C	A	D	C	C	C	B	A	A	A	C	A	A
1212	Male	9.67	Dijiao Primary School	C	C	B	C	A	D	C	A	C	B	A	A	A	C	A	A
1213	Female	9.85	Dijiao Primary School	B	C	C	C	A	C	C	A	C	B	A	A	A	C	A	A
1214	Male	10.15	Dijiao Primary School	C	B	C	C	A	D	C	A	C	B	A	A	A	C	A	A
1215	Female	9.79	Dijiao Primary School	C	B	C	C	A	D	C	A	C	B	A	A	A	C	A	A
1216	Female	10.29	Dijiao Primary School	A	B	C	C	A	D	C	A	C	B	A	A	A	C	A	A
1217	Male	9.98	Dijiao Primary School	C	A	C	C	A	D	C	A	C	A	A	A	A	C	A	A
1218	Male	9.69	Dijiao Primary School	C	B	C	C	A	D	C	A	C	A	A	A	A	C	A	A
1219	Female	10.37	Dijiao Primary School	C	B	C	C	B	D	C	A	C	A	A	A	A	C	A	A
1220	Female	10.76	Dijiao Primary School	C	B	C	C	B	C	C	A	C	A	A	A	A	C	A	A
1221	Male	9.53	Dijiao Primary School	C	B	C	C	B	B	C	A	C	A	A	A	A	C	A	A
1222	Female	9.17	Dijiao Primary School	C	B	C	C	B	C	C	A	C	A	A	A	A	C	A	A
1223	Male	9.9	Dijiao Primary School	C	A	C	C	B	C	C	A	A	B	A	A	A	C	A	A
1224	Female	9.32	Dijiao Primary School	C	B	C	C	B	C	C	A	C	B	A	A	A	C	A	A
1225	Male	9.99	Dijiao Primary School	C	B	C	C	B	C	C	A	C	B	A	A	A	C	A	A
1226	Male	10.15	Dijiao Primary School	C	B	C	C	B	C	C	C	C	B	A	A	A	C	A	A
1227	Female	9.38	Dijiao Primary School	C	B	C	C	B	C	C	C	C	B	A	A	A	C	A	A
1228	Male	10.48	Dijiao Primary School	C	B	C	C	B	C	C	C	C	B	A	A	A	C	A	A
1229	Female	9.95	Dijiao Primary School	C	B	C	C	B	C	C	C	C	B	A	A	A	C	A	A
1230	Male	9.28	Dijiao Primary School	C	B	C	C	B	C	B	A	C	B	A	A	A	C	A	A
1231	Male	9.72	Dijiao Primary School	C	B	C	C	C	C	C	C	C	B	A	A	A	C	A	A
1232	Male	9.55	Dijiao Primary School	C	B	C	C	C	C	C	C	C	A	A	A	A	C	A	A
1233	Male	10.15	Dijiao Primary School	B	B	C	C	C	C	C	C	C	A	A	A	A	C	A	A
1234	Male	10.41	Dijiao Primary School	B	A	C	C	C	C	C	C	C	A	A	A	A	C	A	A
1235	Female	10.13	Dijiao Primary School	B	A	C	C	C	C	C	A	C	A	A	A	A	C	A	A
1236	Female	10.21	Dijiao Primary School	B	A	C	C	C	C	C	A	C	A	A	A	A	C	A	A
1237	Male	9.94	Dijiao Primary School	B	A	C	C	C	C	C	A	C	A	A	A	A	C	A	A
1238	Female	10.13	Dijiao Primary School	C	A	C	C	C	C	C	A	C	A	A	A	A	C	A	A
1239	Male	10.81	Dijiao Primary School	C	A	C	C	C	C	C	A	C	A	A	A	A	C	A	A
1240	Female	10.29	Dijiao Primary School	B	A	C	C	C	C	C	A	C	A	A	A	A	C	A	A
1241	Female	10.53	Dijiao Primary School	C	A	C	C	C	C	C	A	C	A	A	A	A	C	A	A
1242	Male	10.21	Dijiao Primary School	C	A	C	C	C	C	C	A	C	A	A	A	A	C	A	A
1243	Male	10.73	Dijiao Primary School	C	A	C	C	B	C	C	A	C	A	A	A	A	C	A	A
1244	Female	10.27	Dijiao Primary School	C	A	C	C	B	C	C	A	C	A	A	A	A	C	A	A
1245	Female	9.91	Dijiao Primary School	C	A	C	C	B	C	C	A	C	A	A	A	A	C	A	A
1246	Female	10.28	Dijiao Primary School	C	B	C	C	B	C	C	A	C	A	A	A	A	C	A	A
1247	Female	11.11	Dijiao Primary School	C	B	C	C	B	C	C	A	C	A	A	A	A	C	A	A
1248	Male	10.29	Dijiao Primary School	C	B	C	C	B	C	C	C	C	A	A	A	A	C	A	A
1249	Male	11.01	Dijiao Primary School	C	B	C	C	B	C	C	C	C	A	A	A	A	C	A	A
1250	Male	10.83	Dijiao Primary School	A	B	C	C	C	C	C	B	B	A	A	A	A	C	A	A
1251	Female	10.96	Dijiao Primary School	C	B	C	C	B	C	C	C	C	A	A	A	A	C	A	A
1252	Male	10.19	Dijiao Primary School	C	B	C	C	B	C	C	C	C	A	A	A	A	C	A	A
1253	Female	10.99	Dijiao Primary School	C	B	C	C	B	C	C	C	C	A	A	A	A	C	A	A
1254	Female	9.89	Dijiao Primary School	C	B	C	C	B	C	C	D	C	A	A	A	A	C	A	A
1255	Male	10.32	Dijiao Primary School	C	B	C	C	B	C	C	C	C	A	A	A	A	C	A	A
1256	Male	10.27	Dijiao Primary School	C	B	C	C	B	C	C	C	C	A	A	A	A	C	A	A
1257	Male	11.31	Dijiao Primary School	C	B	C	C	B	C	C	C	C	A	A	A	A	C	A	A
1258	Female	9.87	Dijiao Primary School	C	B	C	C	B	C	C	C	C	A	A	A	A	C	A	A
1259	Male	10.31	Dijiao Primary School	C	B	C	C	B	B	C	C	C	A	A	A	A	C	A	A
1260	Female	9.87	Dijiao Primary School	C	B	C	C	B	A	C	C	C	A	A	A	A	C	A	A
1261	Female	10.65	Dijiao Primary School	B	B	C	C	B	B	C	C	C	A	A	A	A	C	A	A
1262	Female	10.74	Dijiao Primary School	C	B	C	C	B	B	C	C	C	A	A	A	A	C	A	A
1263	Male	10.31	Dijiao Primary School	C	B	C	C	B	B	C	D	C	A	A	A	A	C	A	A
1264	Male	10.12	Dijiao Primary School	C	B	C	C	B	D	C	D	C	A	A	A	A	C	A	A
1265	Female	10.54	Dijiao Primary School	C	B	C	C	B	B	C	D	C	A	A	A	A	C	A	A
1266	Female	10.77	Dijiao Primary School	C	B	C	C	B	D	C	D	C	A	A	A	A	C	A	A
1267	Male	10.55	Dijiao Primary School	C	B	C	C	B	D	C	D	C	A	A	A	A	C	A	A
1268	Male	10.57	Dijiao Primary School	C	A	C	C	B	D	C	D	C	A	A	A	A	C	A	A
1269	Male	10.33	Dijiao Primary School	C	A	C	C	B	D	C	D	C	A	A	A	A	C	A	A
1270	Male	10.17	Dijiao Primary School	C	A	C	C	B	D	C	D	C	A	A	A	A	C	A	A
1271	Female	10.32	Dijiao Primary School	C	A	C	C	B	D	C	D	C	A	A	A	A	C	A	A
1272	Female	10.74	Dijiao Primary School	C	A	C	C	B	D	C	D	C	A	A	A	A	C	A	A
1273	Male	10.87	Dijiao Primary School	C	A	C	C	B	D	C	D	C	A	A	A	A	C	A	A
1274	Male	10.15	Dijiao Primary School	A	A	C	C	B	D	C	C	C	A	A	A	A	C	A	A
1275	Male	10.29	Dijiao Primary School	A	A	C	A	B	B	C	C	C	A	A	A	A	C	A	A
1276	Female	10.95	Dijiao Primary School	A	A	C	C	B	A	C	C	C	A	A	A	A	C	A	A
1277	Male	11.49	Dijiao Primary School	A	A	C	C	B	B	C	C	C	A	A	A	A	C	A	A
1278	Female	10.95	Dijiao Primary School	A	A	B	C	B	D	C	C	C	A	A	A	A	C	A	A
1279	Male	10.14	Dijiao Primary School	A	A	C	A	B	B	C	C	C	A	A	A	A	C	A	A
1280	Female	11.03	Dijiao Primary School	C	A	A	A	B	A	C	C	C	A	A	A	A	C	A	A
1281	Male	11.05	Dijiao Primary School	C	A	C	A	B	A	C	C	C	A	A	A	A	C	A	A
1282	Male	10.37	Dijiao Primary School	C	B	C	A	B	A	C	C	C	A	A	A	A	C	A	A
1283	Male	11.05	Dijiao Primary School	C	B	B	A	B	A	C	C	C	A	A	A	A	C	A	A
1284	Female	10.54	Dijiao Primary School	C	B	B	A	B	A	C	C	C	A	A	A	A	C	A	A
1285	Male	10.78	Dijiao Primary School	C	B	B	A	B	A	C	C	C	A	A	A	A	C	A	A
1286	Male	10.25	Dijiao Primary School	C	B	B	A	B	D	C	C	C	A	A	A	A	C	A	A
1287	Male	11.07	Dijiao Primary School	C	D	B	A	B	A	C	C	C	A	A	A	A	C	A	A
1288	Male	11	Dijiao Primary School	B	B	B	A	B	A	C	C	C	A	A	A	A	C	A	A
1289	Female	11.08	Dijiao Primary School	B	B	B	A	B	A	C	C	C	A	A	A	A	C	A	A
1290	Male	10.31	Dijiao Primary School	B	B	B	A	B	A	C	C	C	A	A	A	A	C	A	A
1291	Female	10.63	Dijiao Primary School	C	B	B	A	B	A	C	C	C	A	A	A	A	C	A	A
1292	Female	10.68	Dijiao Primary School	C	B	B	A	C	A	B	C	A	A	A	A	A	C	A	A
1293	Female	10.65	Dijiao Primary School	C	B	B	A	B	A	C	C	C	A	A	A	A	C	A	A
1294	Female	10.78	Dijiao Primary School	B	B	B	A	B	A	C	C	C	A	A	A	A	C	A	A
1295	Female	10.4	Dijiao Primary School	C	B	B	A	B	A	B	C	C	A	A	A	A	C	A	A
1296	Female	10.62	Dijiao Primary School	C	B	B	A	B	B	C	C	C	A	A	A	A	C	A	A
1297	Female	10.85	Dijiao Primary School	C	B	B	A	B	D	C	C	C	A	A	A	A	C	A	A
1298	Female	10.8	Dijiao Primary School	C	B	B	C	B	D	C	C	C	A	A	A	A	C	A	A
1299	Female	10.48	Dijiao Primary School	C	B	C	C	B	D	C	C	C	A	A	A	A	C	A	A
1300	Male	10.86	Dijiao Primary School	C	B	C	C	B	D	C	C	C	A	A	A	A	C	A	A
1301	Female	11.07	Dijiao Primary School	C	B	A	C	B	D	C	C	C	A	A	A	A	C	A	A
1302	Female	11.01	Dijiao Primary School	C	B	C	C	B	C	C	C	C	A	A	A	A	C	A	A
1303	Female	11.08	Dijiao Primary School	A	B	C	C	B	D	C	C	C	A	A	A	A	C	A	A
1304	Male	10.38	Dijiao Primary School	B	B	C	C	B	A	B	C	C	A	A	A	A	C	A	A
1305	Male	10.25	Dijiao Primary School	C	B	C	C	B	A	C	C	C	A	A	A	A	C	A	A
1306	Female	10.49	Dijiao Primary School	C	D	C	C	B	A	C	C	C	A	A	A	A	C	A	A
1307	Female	10.2	Dijiao Primary School	A	D	B	C	B	A	C	C	C	A	A	A	A	C	A	A
1308	Male	10.34	Dijiao Primary School	A	B	C	C	B	C	C	C	C	A	A	A	A	C	A	A
1309	Male	10.04	Dijiao Primary School	A	B	B	C	B	A	C	C	C	A	A	A	A	C	A	A
1310	Male	10.88	Dijiao Primary School	A	B	B	C	B	A	C	C	C	A	A	A	A	C	A	A
1311	Female	10.84	Dijiao Primary School	A	B	B	C	B	D	C	C	C	A	A	A	A	C	A	A
1312	Female	9.87	Dijiao Primary School	A	D	B	C	B	D	C	C	C	A	A	A	A	C	A	A
1313	Female	10.86	Dijiao Primary School	A	D	B	C	B	D	C	C	C	A	A	A	A	C	A	A
1314	Male	10.8	Dijiao Primary School	A	D	B	C	B	D	C	C	C	A	A	A	A	C	A	A
1315	Male	10.17	Dijiao Primary School	A	D	B	C	B	D	C	C	C	A	A	A	A	C	A	A
1316	Male	10.47	Dijiao Primary School	A	D	B	C	B	D	C	C	C	A	A	A	A	C	A	A
1317	Male	11.8	Dijiao Primary School	A	D	C	C	B	D	C	C	C	A	A	A	A	C	A	A
1318	Male	10.77	Dijiao Primary School	A	D	D	C	B	D	C	C	C	A	A	A	A	C		C
1319	Female	10.7	Dijiao Primary School	A	D	A	C	B	D	C	C	C	A	A	A	A	C	A	A
1320	Male	10.94	Dijiao Primary School	A	D	D	C	B	D	C	C	C	A	A	A	A	C	A	A
1321	Female	10.64	Dijiao Primary School	A	D	D	A	B	D	C	C	C	A	A	A	A	C	A	A
1322	Male	10.34	Dijiao Primary School	C	D	D	A	B	D	C	C	C	A	A	A	A	C	A	A
1323	Female	10.8	Dijiao Primary School	C	D	B	A	B	C	C	C	C	A	A	A	A	C	A	A
1324	Female	10.74	Dijiao Primary School	C	B	C	A	B	C	C	C	C	A	A	A	A	C	A	A
1325	Male	10.07	Dijiao Primary School	C	D	C	A	C	D	C	C	C	A	A	A	A	C	A	A
1326	Female	10.09	Dijiao Primary School	C	B	A	A	B	D	C	C	C	A	A	A	A	C	A	A
1327	Female	10.72	Dijiao Primary School	C	B	A	A	B	D	C	C	C	A	A	A	A	C	A	A
1328	Female	10.47	Dijiao Primary School	C	B	A	A	B	D	C	C	C	A	A	A	A	C	A	A
1329	Female	10.98	Dijiao Primary School	C	B	A	A	B	D	C	C	C	A	A	A	A	C	A	A
1330	Male	10.9	Dijiao Primary School	C	B	A	A	B	D	C	C	C	A	A	A	A	C	A	A
1331	Male	11.08	Dijiao Primary School	C	B	A	C	B	D	C	C	C	A	A	A	A	C	A	A
1332	Female	10.98	Dijiao Primary School	C	B	A	D	B	D	C	C	C	A	A	A	A	C	A	A
1333	Female	10.54	Dijiao Primary School	C	B	A	C	B	D	C	C	C	A	A	A	A	C	A	A
1334	Male	10.9	Dijiao Primary School	C	C	A	C	B	D	C	C	C	A	A	A	A	C	A	A
1335	Male	10.33	Dijiao Primary School	C	B	A	C	B	D	C	C	C	A	A	A	A	C	A	A
1336	Female	10.92	Dijiao Primary School	C	B	A	C	B	D	C	C	C	A	A	A	A	C	A	A
1337	Female	10.41	Dijiao Primary School	C	B	A	C	B	D	C	C	C	A	A	A	A	C	A	A
1338	Female	10.8	Dijiao Primary School	C	B	A	C	B	D	C	C	C	A	A	A	A	C	A	A
1339	Male	10.44	Dijiao Primary School	C	B	A	C	B	D	C	C	C	A	A	A	A	C	A	A
1340	Female	10.4	Dijiao Primary School	C	B	C	C	B	D	C	C	C	A	A	A	A	C	A	A
1341	Male	10.6	Dijiao Primary School	C	B	C	B	B	D	C	C	C	A	A	A	A	C	A	A
1342	Female	10.34	Dijiao Primary School	C	B	C	A	B	C	C	C	C	A	A	A	A	C	A	A
1343	Male	10.2	Dijiao Primary School	C	B	C	C	B	C	C	B	B	A	A	A	A	C	A	A
1344	Male	10.85	Dijiao Primary School	C	B	C	C	B	C	C	C	C	A	A	A	A	C	A	A
1345	Female	10.21	Dijiao Primary School	A	B	A	B	B	D	C	C	C	A	A	A	A	C	A	A
1346	Male	10.89	Dijiao Primary School	A	B	C	C	B	D	C	C	A	A	A	A	A	C	A	A
1347	Male	10.26	Dijiao Primary School	A	B	C	C	B	D	C	C	C	A	A	A	A	C	A	A
1348	Male	10.89	Dijiao Primary School	A	B	A	C	B	D	C	C	C	A	A	A	A	C	A	A
1349	Male	10.77	Dijiao Primary School	A	C	C	C	B	D	C	C	C	A	A	A	A	C	A	A
1350	Female	10.96	Dijiao Primary School	A	C	C	C	B	A	C	C	C	A	A	A	A	C	A	A
1351	Female	10.76	Dijiao Primary School	A	C	C	B	B	D	C	C	C	A	A	A	A	C	A	A
1352	Male	10.94	Dijiao Primary School	A	C	B	C	B	A	C	C	C	A	A	A	A	C	A	A
1353	Male	10.54	Dijiao Primary School	C	C	C	A	B	A	C	C	C	A	A	A	A	C	A	A
1354	Female	10.1	Dijiao Primary School	C	C	C	C	B	A	C	C	C	A	A	A	A	C	A	A
1355	Male	10.93	Dijiao Primary School	C	C	C	C	B	A	C	C	C	A	A	A	A	C	A	A
1356	Male	10.92	Dijiao Primary School	B	C	C	B	B	A	C	C	C	A	A	A	A	C	A	A
1357	Male	11.11	Dijiao Primary School	B	C	C	C	B	C	C	C	C	A	A	A	A	C	A	A
1358	Female	10.49	Dijiao Primary School	B	C	C	B	B	C	C	C	C	A	A	A	A	C	A	A
1359	Male	11.08	Dijiao Primary School	B	B	C	D	B	C	C	C	C	A	A	A	A	C	A	A
1360	Male	10.22	Dijiao Primary School	B	B	C	C	B	C	C	C	C	A	A	A	A	C	A	A
1361	Female	10.76	Dijiao Primary School	B	B	C	C	B	A	C	C	C	A	A	A	A	C	A	A
1362	Female	10.65	Dijiao Primary School	B	B	C	C	B	A	C	C	C	A	A	A	A	C	A	A
1363	Female	10.54	Dijiao Primary School	B	B	C	C	B	A	C	C	C	A	A	A	A	C	A	A
1364	Female	10.19	Dijiao Primary School	B	B	C	C	B	A	C	C	C	A	A	A	A	C	A	A
1365	Female	10.9	Dijiao Primary School	B	C	B	C	B	A	C	C	C	A	A	A	A	C	A	A
1366	Male	9.81	Dijiao Primary School	B	B	B	A	B	A	C	C	C	A	A	A	A	C	A	A
1367	Female	10.5	Dijiao Primary School	B	B	B	C	B	A	C	C	C	A	A	A	A	C	A	A
1368	Female	10.16	Dijiao Primary School	B	C	B	C	B	D	D	C	A	A	A	A	A	C	A	A
1369	Male	10.13	Dijiao Primary School	C	B	B	C	B	D	C	C	A	A	A	A	A	C	A	A
1370	Male	11.01	Dijiao Primary School	C	B	B	C	B	D	C	C	C	B	A	A	A	C	A	A
1371	Female	10.85	Dijiao Primary School	C	A	B	C	C	C	C	C	C	A	B	A	A	C	A	A
1372	Male	10.96	Dijiao Primary School	C	B	B	C	B	D	A	C	C	A	A	B	A	C	A	A
1373	Male	10.82	Dijiao Primary School	C	B	C	A	B	D	C	C	C	A	A	A	A	C	A	A
1374	Male	10.61	Dijiao Primary School	C	B	C	C	C	D	C	C	C	A	A	A	A	C	A	A
1375	Female	10.14	Dijiao Primary School	C	D	C	A	B	D	C	A	C	A	A	A	A	C	A	A
1376	Female	10.87	Dijiao Primary School	C	B	C	A	C	D	C	C	C	A	A	A	A	C	A	A
1377	Male	11.53	Dijiao Primary School	C	B	C	A	B	D	C	C	C	A	A	A	A	C	A	A
1378	Male	11.08	Dijiao Primary School	C	B	C	A	B	D	C	C	C	A	A	A	A	C	A	A
1379	Female	10.31	Dijiao Primary School	C	B	C	A	B	D	A	C	C	A	A	A	A	C	A	A
1380	Male	9.86	Dijiao Primary School	C	A	C	A	B	D	C	A	C	A	A	A	A	C	A	A
1381	Male	10.63	Dijiao Primary School	C	B	C	C	B	D	C	C	C	A	A	A	A	C	A	A
1382	Male	11.08	Dijiao Primary School	C	B	C	C	B	D	C	C	C	A	A	A	A	C	A	A
1383	Female	10.59	Dijiao Primary School	C	B	B	C	B	D	C	C	C	A	A	A	A	C	A	A
1384	Male	11.06	Dijiao Primary School	C	A	C	B	B	D	C	C	C	A	A	A	A	C	A	A
1385	Female	10.85	Dijiao Primary School	C	A	C	C	B	D	C	C	C	A	A	A	A	C	A	A
1386	Female	9.8	Dijiao Primary School	C	A	C	C	B	D	C	C	C	A	A	A	A	C	A	A
1387	Male	9.87	Dijiao Primary School	A	A	C	C	B	D	C	C	C	A	A	A	A	C	A	A
1388	Female	10.81	Dijiao Primary School	C	B	C	D	A	D	C	C	B	A	A	A	A	C	A	A
1389	Female	10.78	Dijiao Primary School	C	B	C	C	B	C	C	C	C	A	A	A	A	C	A	A
1390	Male	12.49	Dijiao Primary School	C	B	C	C	B	D	C	C	C	A	A	A	B	C	A	A
1391	Male	10.03	Dijiao Primary School	C	B	C	A	C	D	C	C	C	A	A	A	A	C	A	A
1392	Female	10.19	Dijiao Primary School	C	B	C	B	A	C	C	A	C	C	A	A	A	C	A	A
1393	Male	9.87	Dijiao Primary School	C	B		C	C	C	B	B		A	A	A	A	A	B	A
1394	Male	9.87	Dijiao Primary School	C	B	C	B	D	C	C	C	C	C	A	A	A	C	A	A
1395	Female	10.49	Dijiao Primary School	C	B	C	C	B	C	C	C	C	A	A	A	B	C	A	A
1396	Female	10.85	Dijiao Primary School	C	B	C	C	B	C	C	C	C	A	A	A	A	C	A	A
1397	Male	9.87	Dijiao Primary School	A	B	C	A	B	C	C	C	C	A	A	A	A	C	A	C
1398	Female	10.47	Dijiao Primary School	C	B	C	A	A	C	C	C	C	A	A	A	A	C	A	A
1399	Male	10.63	Dijiao Primary School	C	B	C	A	B	C	C	C	C	A	A	A	A	C	B	A
1400	Female	10.29	Dijiao Primary School	C	B	C	A	B	D	C	C	C	A	A	A	A	A	A	A
1401	Male	10.63	Dijiao Primary School	A	B	B	A	B	D	C	C	C	A	A	A	A	C	A	A
1402	Male	11.92	Dijiao Primary School	C	B	C	B	A	D	C	C	C	A	A	A	A	C	A	A
1403	Female	9.82	Dijiao Primary School	C	B	C	B	A	D	C	C	C	A	A	A	A	C	A	A
1404	Female	10.48	Dijiao Primary School	C	B	C	B	A	D	C	C	C	A	A	A	A	C	A	A
1405	Female	10.32	Dijiao Primary School	C	B	C	B	A	D	C	C	C	A	A	A	A	C	B	B
1406	Male	10.78	Dijiao Primary School	B	B	C	B	A	D	B	B	C	A	A	A	A	C	A	A
1407	Male	10.7	Dijiao Primary School	C	B	B	B	A	D	C	C	A	A	A	A	A	C	A	A
1408	Male	10.7	Dijiao Primary School	C	B	B	B	D	D	C	C	C	A	A	A	A	C	A	A
1409	Male	10.9	Dijiao Primary School	C	B	C	B	A	D	C	C	C	A	A	A	A	C	A	A
1410	Female	9.94	Dijiao Primary School	C	B	D	A	D	D	C	C	C	A	A	A	A	C	A	A
1411	Male	11.02	Dijiao Primary School	B	B	C	A	A	D	C	C	C	A	A	A	A	C	A	A
1412	Female	10.5	Dijiao Primary School	B	B	B	A	A	D	C	C	C	A	A	A	A	C	A	A
1413	Male	11.62	Dijiao Primary School	B	B	C	A	A	D	C	C	C	A	A	A	A	C	A	A
1414	Female	11.06	Dijiao Primary School	B	B	A	A	A	D	C	C	C	A	A	A	A	C	A	A
1415	Female	10.79	Dijiao Primary School	B	B	C	C	D	D	C	C	A	A	A	A	A	C	A	A
1416	Female	10.56	Dijiao Primary School	B	B	C	C	D	D	B	C	C	A	A	A	A	C	A	A
1417	Male	10.83	Dijiao Primary School	B	B	C	C	A	D	C	C	C	A	A	A	A	C	A	A
1418	Male	10.58	Dijiao Primary School	C	B	C	C	A	D	B	C	C	B	A	A	A	A	A	A
1419	Male	10.79	Dijiao Primary School	C	B	B	C	A	D	C	C	C	A	A	A	A	C	A	A
1420	Male	10.57	Dijiao Primary School	C	D	D	C	B	D	C	C	C	A	A	A	A	C	A	A
1421	Female	10.54	Dijiao Primary School	C	B	D	C	B	D	C	C	C	A	A	A	A	C	A	A
1422	Female	11.21	Dijiao Primary School	C	B	D	A	B	C	C	C	A	A	A	A	A	C	A	A
1423	Male	10.17	Dijiao Primary School	C	B	D	C	D	D	C	C	C	A	A	A	A	C	A	A
1424	Male	10.5	Dijiao Primary School	C	B	D	C	B	C	C	C	C	A	A	A	A	C	A	A
1425	Female	10.76	Dijiao Primary School	C	B	D	C	B	D	C	C	C	A	A	A	A	C	A	A
1426	Male	11.01	Dijiao Primary School	C	B	D	C	B	D	C	C	C	A	A	A	A	C	A	A
1427	Female	10.52	Dijiao Primary School	C	B	B	B	B	D	B	C	C	A	A	A	A	C	A	A
1428	Male	11.69	Dijiao Primary School	C	B	D	C	D	C	C	C	C	A	A	A	A	C	A	A
1429	Female	10.97	Dijiao Primary School	C	B	D	C	D	C	C	C	C	A	A	A	A	A	A	C
1430	Female	10.92	Dijiao Primary School	C	B	D	C	D	D	C	C	C	A	A	A	A	C	A	A
1431	Female	11.56	Dijiao Primary School	C	B	D	C	D	D	C	B	C	C	A	A	A	C	A	A
1432	Male	10.74	Dijiao Primary School	C	B	C	B	B	D	A	C	C	A	A	A	A	A	A	A
1433	Male	10.84	Dijiao Primary School	C	B	C	A	B	D	A	D	C	A	A	A	A	C	A	A
1434	Male	11.01	Dijiao Primary School	C	B	C	A	C	D	A	D	C	A	A	A	A	C	A	A
1435	Female	10.52	Dijiao Primary School	C	B	C	A	D	D	C	C	C	A	A	A	A	C	A	A
1436	Male	10.33	Dijiao Primary School	C	B	C	C	B	D	C	C	C	A	A	A	A	C	A	A
1437	Female	10.9	Dijiao Primary School	C	B	B	C	B	D	C	C	C	A	A	A	A	C	A	A
1438	Male	9.87	Dijiao Primary School	C	B	B	B	C	D	C	C	A	A	A	A	A	C	A	A
1439	Male	10.66	Dijiao Primary School	C	B	B	D	C	D	D	B		A	A	A	A	C	A	A
1440	Female	10.39	Dijiao Primary School	C	B	B	B	D	D	C	C	C	A	A	A	A	C	A	A
1441	Male	10.28	Dijiao Primary School	D	B	B	B	D	D	B	B	C	A	A	A	A	C	A	A
1442	Female	10.7	Dijiao Primary School	C	B	B	A	D	D	C	C	C	A	A	A	A	C	A	A
1443	Male	10.1	Dijiao Primary School	C	B	B	B	D	D	C	C	C	A	A	A	A	C	A	A
1444	Male	11.16	Dijiao Primary School	D	B	B	A	C	D	A	C	C	A	A	A	B	C	A	A
1445	Male	10.26	Dijiao Primary School	C	B	B	B	D	D	C	C	C	A	A	A	A	C	A	A
1446	Female	9.89	Dijiao Primary School	C	B	B	B	C	C	B	C	C	A	A	A	A	C	A	A
1447	Male	10.66	Dijiao Primary School	C	B	B	B	C	D	C	C	C	A	A	A	A	C	A	A
1448	Male	11.06	Dijiao Primary School	C	B	B	B	C	D	C	C	B	A	A	A	A	C	A	A
1449	Female	10.44	Dijiao Primary School	C	B	B	B	C	D	C	C	C	A	A	A	B	C	A	A
1450	Female	10.84	Dijiao Primary School	B	B	B	B	C	D	C	B	B	C	A	A	B	C	A	A
1451	Female	10.25	Dijiao Primary School	C	B	B	B	C	D	C	C	C	A	A	A	A	C	A	A
1452	Female	10.97	Dijiao Primary School	D	B	B	C	B	D	C	C	C	A	A	A	A	C	A	A
1453	Female	10.84	Dijiao Primary School	D	B	B	C	B	B	C	C	C	A	A	A	A	C	A	A
1454	Male	10.27	Dijiao Primary School	D	B	B	C	B	B	C	C	C	A	A	A	A	C	A	A
1455	Male	10.48	Dijiao Primary School	D	B	C	C	B	B	C	C	C	A	A	A	A	C	A	A
1456	Female	10.16	Dijiao Primary School	D	B	C	C	B	B	C	C	C	A	A	A	A	C	A	A
1457	Male	10.15	Dijiao Primary School	D	B	C	C	C	D	C	C	C	A	A	A	A	C	A	A
1458	Female	10.19	Dijiao Primary School	C	B	C	C	C	A	A	B	C	B	A	A	A	C	B	A
1459	Male	12	Dijiao Primary School	C	B	B	C	C	D	C	C	C	A	A	A	A	C	A	A
1460	Female	10.76	Dijiao Primary School	C	B	C	C	C	D	C	C	C	A	A	A	A	C	A	A
1461	Male	9.87	Dijiao Primary School	C	B	C	C	C	A	B	C	C	B	A	A	A	C	A	A
1462	Female	10.15	Dijiao Primary School	C	B	D	C	C	D	C	C	C	A	A	A	A	C	A	A
1463	Male	12.19	Dijiao Primary School	C	B	D	B	C	D	C	C	C	A	A	A	A	C	A	A
1464	Female	10.27	Dijiao Primary School	C	B	D	B	A	A	D	B	C	A	A	A	C	C	A	A
1465	Female	10.67	Dijiao Primary School	B	B	B	B	C	D	B	C	C	A	A	A	B	C	A	A
1466	Male	11.02	Dijiao Primary School	C	B	B	B	B	D	C	C	C	A	A	A	A	C	A	A
1467	Female	10.3	Dijiao Primary School	C	B	D	B	B	D	C	C	C	A	A	A	A	C	A	A
1468	Male	10.56	Dijiao Primary School	C	B	D	B	B	A	D	C	C	B	A	A	A	C	A	A
1469	Female	10.15	Dijiao Primary School	C	B	D	B	B	D	C	C	C	A	A	A	A	C	A	A
1470	Male	10.96	Dijiao Primary School	B	B	D	D	B	D	C	C	C	A	A	A	A	C	A	A
1471	Female	10.15	Dijiao Primary School	B	B	D	D	B	D	C	C	C	A	A	A	A	C	A	A
1472	Male	11.67	Dijiao Primary School	B	B	B	D	B	B	C	C	C	A	A	A	A	C	A	A
1473	Female	10.15	Dijiao Primary School	B	B	C	D	B	D	C	C	A	C	A	A	A	C	A	A
1474	Male	11.74	Dijiao Primary School	B	B	C	D	B	A	C	C	C	A	A	A	A	C	A	A
1475	Male	10.26	Dijiao Primary School	B	B	C	D	B	D	C	C	C	A	A	A	A	C	A	A
1476	Female	10.28	Dijiao Primary School	B	B	B	D	B	D	C	C	C	A	A	A	A	C	A	A
1477	Male	10.42	Dijiao Primary School	B	B	C	D	B	D	C	A	C	A	A	A	A	C	A	A
1478	Female	10.15	Dijiao Primary School	B	B	A	C	B	D	C	C	A	A	A	A	A	C	A	A
1479	Male	10.5	Dijiao Primary School	B	B	B	C	B	A	C	C	C	A	A	A	A	C	A	A
1480	Male	10.67	Dijiao Primary School	B	B	C	C	B	A	C	C	B	A	A	A	A	C	A	A
1481	Female	10.51	Dijiao Primary School	B	B	C	C	B	A	C	C	C	A	A	A	A	C	A	A
1482	Female	10.64	Dijiao Primary School	B	B	C	D	B	D	C	C	C	A	A	A	A	C	A	A
1483	Male	11.05	Dijiao Primary School	B	B	B	C	B	D	C	C	C	A	A	A	A	C	A	A
1484	Female	10.63	Dijiao Primary School	C	B	B	C	B	D	C	C	C	A	A	A	A	C	A	A
1485	Female	10.89	Dijiao Primary School	C	B	C	C	B	D	C	C	C	A	A	A	A	C	A	A
1486	Female	11.41	Dijiao Primary School	C	B	C	C	B	B	C	C	C	A	A	A	A	C	A	A
1487	Male	10.65	Dijiao Primary School	C	B	D	C	B	B	C	C	C	A	A	A	A	C	A	A
1488	Female	10.54	Dijiao Primary School	C	B	C	C	B	B	C	C	C	A	A	A	B	C	A	A
1489	Male	10.87	Dijiao Primary School	C	B	C	C	B	B	C	C	C	A	A	A	A	C	A	A
2001	Female	10	Yucai Hankou Primary School	C	B	C	C	B	B	D	C	C	A	A	A	A	C	A	A
2002	Female	10.99	Yucai Hankou Primary School	C	B	C	C	B	B	D	B	C	B	A	A	A	C	A	A
2003	Female	10.18	Yucai Hankou Primary School	A	A	B	A	B	B	B	C	C	A	A	A	A	C	A	A
2004	Female	9.83	Yucai Hankou Primary School	A	B	B	C	B	C	D	B	C	B	A	A	A	C	A	A
2005	Male	10.06	Yucai Hankou Primary School	B	B	B	C	B	A	D	A	C	A	A	A	A	C	A	A
2006	Male	9.69	Yucai Hankou Primary School	C	B	B	C	B	C	C	C	C	A	A	A	A	C	A	A
2007	Male	10.23	Yucai Hankou Primary School	D	B	C	B	B	C	D	B	B	A	A	A	A	C	A	A
2008	Female	9.74	Yucai Hankou Primary School	C	B	C	C	B	C	D	C	C	A	A	A	A	C	A	A
2009	Male	11.46	Yucai Hankou Primary School	B	B	C	C	A	A	C	C	C	A	A	A	A	C	A	A
2010	Male	9.84	Yucai Hankou Primary School		B	C	C	B	B	C	C	B	A	A	A	A	C	A	A
2011	Female	9.34	Yucai Hankou Primary School	C	B	D	D	B	B	A	D		A	A	A	A	A	A	A
2012	Male	9.05	Yucai Hankou Primary School	C	B	C	C	A	B	D	B	C	A	A	A	A	C	A	A
2013	Female	9.11	Yucai Hankou Primary School	C	B	C	C	B	D	C	A	A	B	A	A	A	C	A	A
2014	Male	9.99	Yucai Hankou Primary School	C	B	B	C	B	B	A	B	C	C	A	A	A	C	A	A
2015	Male	9.12	Yucai Hankou Primary School	C	B	C	C	B	B	C	B	B	B	A	A	A	C	A	A
2016	Female	9.76	Yucai Hankou Primary School	C	B	B	C	B	C	D	A	C	A	A	A	A	C	A	A
2017	Male	9.48	Yucai Hankou Primary School	C	D	B	C	B	C	D	A	C	B	A	A	A	C	A	A
2018	Male	9.43	Yucai Hankou Primary School	C	B	B	C	B	C	B	C	C	A	A	A	A	C	A	A
2019	Male	9.63	Yucai Hankou Primary School	C	B	B	C	B	A	C	B	C	B	A	A	A	C	A	A
2020	Male	9.54	Yucai Hankou Primary School	C	B	B	C	B	A	C	C	C	A	A	A	A	C	A	A
2021	Female	9.11	Yucai Hankou Primary School	C	B	B	C	B	A	A	C	C	A	A	A	A	C	A	A
2022	Female	9.42	Yucai Hankou Primary School	C	B	C	C	B	A	C	B	C	A	A	A	A	C	A	A
2023	Male	10.03	Yucai Hankou Primary School	C	B	C	C	C	B	D	C	C	A	A	A	A	C	A	A
2024	Male	9.31	Yucai Hankou Primary School	C	B	C	C	B	C	D	B	C	A	A	A	A	C	A	A
2025	Female	9.14	Yucai Hankou Primary School	C	B	C	C	B	B	B	A	C	A	A	A	A	C	A	A
2026	Male	10.15	Yucai Hankou Primary School	C	B	C	C	B	B	B	C	C	A	A	A	A	C	A	A
2027	Female	9.17	Yucai Hankou Primary School	C	B	C	C	B	B	B	B	C	C	A	A	A	C	A	A
2028	Male	9.68	Yucai Hankou Primary School	C	B	C	C	B	B	C	D	C	B	A	A	B	C	A	A
2029	Male	9.25	Yucai Hankou Primary School	C	B	C	C	B	B	D	B	C	A	A	A	A	C	A	A
2030	Female	9.45	Yucai Hankou Primary School	C	B	C	C	B	C	D	C	C	A	A	A	A	C	A	A
2031	Female	10.01	Yucai Hankou Primary School	C	B	C	C	B	C	D	C	C	A	A	A	A	C	A	A
2032	Female	9.72	Yucai Hankou Primary School	C	B	C	C	B	C	D	C	C	A	A	A	A	C	A	A
2033	Male	9.96	Yucai Hankou Primary School	C	B	C	C	B	B	C	A	C	A	A	A	A	C	A	A
2034	Female	9.71	Yucai Hankou Primary School	C	B	C	C	D	B	C	A	C	A	A	A	A	C	A	A
2035	Female	9.82	Yucai Hankou Primary School	C	B	C	C	B	C	D	A	C	A	A	A	A	C	A	A
2036	Male	9.29	Yucai Hankou Primary School	C	D	C	C	B	C	D	A	C	A	A	A	A	C	A	A
2037	Male	9.38	Yucai Hankou Primary School	C	B	C	C	B	B	A	A	C	A	A	A	A	C	A	A
2038	Male	9.66	Yucai Hankou Primary School	C	B	C	C	B	B	D	A	C	A	A	A	A	C	A	A
2039	Female	10.33	Yucai Hankou Primary School	C	B	C	C	D	D	A	B	C	A	A	A	A	C	A	A
2040	Male	9.63	Yucai Hankou Primary School	C	B	C	C	B	B	A	B	C	A	A	A	A	C	A	A
2041	Male	9.38	Yucai Hankou Primary School	C	B	C	C	B	C	D	B	C	A	A	A	A	C	A	A
2042	Male	10.01	Yucai Hankou Primary School	C	B	C	C	B	B	A	B	C	A	A	A	A	C	A	A
2043	Female	10	Yucai Hankou Primary School	C	B	C	C	B	B	A	B	C	A	A	A	A	C	A	A
2044	Female	9.2	Yucai Hankou Primary School	C	B	C	C	B	C	A	C	C	C	A	A	A	C	A	A
2045	Male	9.23	Yucai Hankou Primary School	C	B	C	C	B	B	B	D	C	A	A	A	A	C	A	A
2046	Female	9.17	Yucai Hankou Primary School	C	B	C	C	B	A	A	D	C	B	A	A	A	C	A	A
2047	Male	10.65	Yucai Hankou Primary School	C	B	C	C	B	B	A	C	C	C	A	A	A	C	A	A
2048	Female	9.65	Yucai Hankou Primary School	C	B	C	C	B	A	C	B	C	A	A	A	A	C	A	A
2049	Male	10.15	Yucai Hankou Primary School	C	A	A	C	B	A	C	C	C	B		A	C	B		A
2050	Female	9.78	Yucai Hankou Primary School	C	B	C	C	B	B	C	C	C	A	A	A	A	C	A	A
2051	Male	9.17	Yucai Hankou Primary School	C	B	C	C	B	B	B	D	C	A	A	A	A	C	B	A
2052	Female	9.54	Yucai Hankou Primary School	C	D	C	C	A	C	B	D	C	C	B	A	A	B	A	A
2053	Female	10.59	Yucai Hankou Primary School	C	B	B	C	B	B	D	C	C	A	A	A	A	C	A	A
2054	Female	9.74	Yucai Hankou Primary School	C	B	B	C	B	B	C	C	C	B	A	A	A	C		A
2055	Female	9.77	Yucai Hankou Primary School	C	B	C	C	B	C	C	C	C	B	B	A	A	C	A	A
2056	Male	9.43	Yucai Hankou Primary School	C	B	C	C	B	A	B	D	C	A	A	A	A	C	A	A
2057	Male	9.83	Yucai Hankou Primary School	C	B	C	C	B	C	B	C	C	C	A	B	A	C	A	A
2058	Female	9.15	Yucai Hankou Primary School	C	B	C	C	B	A	B	B	C	A	A	A	A	C	A	A
2059	Male	9.32	Yucai Hankou Primary School	C	B	C	C	B	B	C	D	C	A	A	A	A	B	A	C
2060	Male	9.23	Yucai Hankou Primary School	C	B	C	C	B	A	B	B	C	A	A	A	A	C	A	A
2061	Male	10.56	Yucai Hankou Primary School	C	B	C	C	B	A	B	B	C	A	A	A	A	B	A	A
2062	Male	9.29	Yucai Hankou Primary School	C	B	C	C	B	B	C	B	C	B	A	A	A	C	A	A
2063	Male	9.92	Yucai Hankou Primary School	C	B	C	C	B	A	C	C	C	A	A	A	A	C	A	A
2064	Female	9.3	Yucai Hankou Primary School	C	B	C	C	B	B	B	C	C	A	A	A	A	C	A	A
2065	Male	9.13	Yucai Hankou Primary School	C	B	C	C	B	D	C	C	C	B	A	A	A	C	A	A
2066	Female	9.16	Yucai Hankou Primary School	C	B	C	C	B	A	D	B	C	A	A	A	A	C	A	A
2067	Male	9.79	Yucai Hankou Primary School	C	B	C	C	B	A	C	C	C	A	A	A	A	C	A	A
2068	Female	10	Yucai Hankou Primary School	C	B	C	C	B	A	D	B	C	A	A	A	A	C	A	A
2069	Male	9.23	Yucai Hankou Primary School	C	B	C	C	B	B	C	C	C	B	A	A	A	C	A	A
2070	Male	9.12	Yucai Hankou Primary School	C	B	C	C	B	C	B	D	C	C	A	A	A	C	A	A
2071	Female	9.57	Yucai Hankou Primary School	C	B	C	C	B	B	B	C	C	A	A	A	A	C	A	A
2072	Female	10.15	Yucai Hankou Primary School	C	B	C	D	B	C	C	C		B	A	A	A	C	A	A
2073	Male	9.69	Yucai Hankou Primary School	C	B	C	C	B	A	C	C	C	A	A	A	A	C	A	A
2074	Female	9.12	Yucai Hankou Primary School	C	B	C	C	B	B	D	C	C	A	A	A	A	C	A	A
2075	Female	9.61	Yucai Hankou Primary School	C	B	C	C	B	C	B	C	C	B	A	A	A	C	A	A
2076	Male	9.16	Yucai Hankou Primary School	C	C	C	C	B	C	D	C	C	C	A	A	A	C	A	A
2077	Female	9.89	Yucai Hankou Primary School	C	B	C	C	B	C	D	C	C	A	A	A	A	C	A	A
2078	Male	9.79	Yucai Hankou Primary School	C	B	C	C	B	C	B	B	C	C	A	A	A	C	A	A
2079	Male	9.79	Yucai Hankou Primary School	C	B	C	C	B	C	D	B	C	A	A	A	A	C	A	A
2080	Male	9.46	Yucai Hankou Primary School	C	B	C	C	B	A	B	B	C	A	A	A	C	A	A	C
2081	Male	9.92	Yucai Hankou Primary School	C	C	A	C	B	C	C	B	C	A	A	A	A	C	A	A
2082	Female	10.67	Yucai Hankou Primary School	C	B	C	C	B	A	C	C	C	A	A	A	A	C	A	A
2083	Female	9.48	Yucai Hankou Primary School	C	B	C	C	B	C	C	B	C	C	A	A	A	C	A	A
2084	Male	9.69	Yucai Hankou Primary School	C	D	C	C	B	A	C	C	C	A	A	A	A	C	A	A
2085	Male	9.14	Yucai Hankou Primary School	C	B	C	C	B	C	B	C	C	A	A	A	A	C	A	A
2086	Male	9.77	Yucai Hankou Primary School	C	B	C	C	B	C	D	C	C	A	A	A	A	C	A	A
2087	Female	9.43	Yucai Hankou Primary School	C	B	C	C	B	D	D	C	C	B			A	B		A
2088	Female	9.23	Yucai Hankou Primary School	C	B	C	C	D	D	B	D	C	A	A	A	C	C	A	C
2089	Female	9.77	Yucai Hankou Primary School	C	B	C	C	B	A	D	C	C	A	A	A	A	C	A	A
2090	Male	9.7	Yucai Hankou Primary School	C	C	C	C	B	B	C	C	C	B	A	A	A	B	A	A
2091	Female	9.51	Yucai Hankou Primary School	C	B	C	C	B	C	D	B	C	A	A	A	A	C	A	A
2092	Female	9.95	Yucai Hankou Primary School	C	B	C	C	B	A	C	B	C	A	A	A	A	C	A	A
2093	Male	10.15	Yucai Hankou Primary School	C	B	C	C	B	A	B	B	C	A	A	A	A	C	A	A
2094	Male	9.78	Yucai Hankou Primary School	C	B	A	C	B	A	C	B	C	A	A	A	A	C	A	A
2095	Female	9.94	Yucai Hankou Primary School	C	B	C	C	B	A	B	B	C	A	A	A	A	C	A	A
2096	Male	9.46	Yucai Hankou Primary School	C	B	C	C	B	B	B	B	C	A	A	A	A	C	A	A
2097	Female	10.08	Yucai Hankou Primary School	C	B	C	C	B	B	C	C	C	B	A	A	A	C	A	A
2098	Female	9.5	Yucai Hankou Primary School	C	B	C	C	B	A	B	C	C	B	A	A	A	C	A	A
2099	Male	9.71	Yucai Hankou Primary School	C	B	C	C	B	B	D	B	C	B	A	A	A	C	A	A
2100	Male	9.84	Yucai Hankou Primary School	C	B	C	C	B	C	C	C	C	C	A	A	A	C	A	A
2101	Male	9.2	Yucai Hankou Primary School	C	B	C	C	B	D	B	B	C	A	A	A	A	C	A	A
2102	Female	9.13	Yucai Hankou Primary School	C	B	C	C	B	B	D	C	C	A	A	A	A	C	A	A
2103	Female	9.83	Yucai Hankou Primary School	C	B	C	C	B	B	D	C	C	A	A	A	A	C	A	A
2104	Male	10.87	Yucai Hankou Primary School	C	B	C	C	B	B	D	B	C	B	A	A	A	C	A	A
2105	Female	10.71	Yucai Hankou Primary School	C	B	C	C	B	C	C	C	C	C	A	A	A	C	A	A
2106	Female	9.44	Yucai Hankou Primary School	C	D	C	C	B	A	D	C	C	C	A	A	A	C	A	A
2107	Female	9.21	Yucai Hankou Primary School	C	D	B	C	B	B	C	B	C	A	A	A	A	C	A	A
2108	Male	9.4	Yucai Hankou Primary School	C	B	B	C	B	A	D	D	C	B	A	A	A	C	A	A
2109	Female	9.42	Yucai Hankou Primary School	C	B	B	C	B	B	C	C	C	A	A	A	A	C	A	A
2110	Male	10.05	Yucai Hankou Primary School	C	B	B	C	B	B	D	C	C	B	A	A	A	C	A	A
2111	Male	10.14	Yucai Hankou Primary School	C	B	B	C	B	B	C	C	C	A	A	A	A	C	A	A
2112	Male	9.36	Yucai Hankou Primary School	C	B	A	C	B	A	A	C	C	A	A	A	A	C	A	A
2113	Female	10.22	Yucai Hankou Primary School	C	B	B	C	B	B	C	C	C	A	A	A	A	C	A	A
2114	Male	9.92	Yucai Hankou Primary School	C	B	B	C	B	B	D	B	C	A	A	A	A	C	A	A
2115	Female	9.76	Yucai Hankou Primary School	C	B	B	C	B	B	C	C	C	A	A	A	A	C	A	A
2116	Female	9.29	Yucai Hankou Primary School	C	A	B	C	B	B	D	C	C	B	A	A	B	C	A	A
2117	Male	9.54	Yucai Hankou Primary School	C	B	B	C	B	B	C	B	C	B	A	A	A	C	A	A
2118	Female	10.07	Yucai Hankou Primary School	C	B	B	C	B	B	C	B	C	B	A	A	A	C	A	A
2119	Female	10.07	Yucai Hankou Primary School	C	B	B	C	B	B	C	B	C	A	A	A	A	C	A	A
2120	Male	10.06	Yucai Hankou Primary School	C	B	B	C	B	B	C	B	C	A	A	A	A	C	A	A
2121	Male	9.23	Yucai Hankou Primary School	C	B	B	C	B	D	D	C	C	A	A	A	A	C	A	A
2122	Female	9.37	Yucai Hankou Primary School	C	B	B	C	B	D	C	B	C	A	A	A	A	C	A	A
2123	Male	10.48	Yucai Hankou Primary School	C	B	D	C	B	D	C	C	C	B	A	A	A	C	A	A
2124	Male	9.78	Yucai Hankou Primary School	C	B	B	C	B	D	D	C	C	A	A	A	A	C	A	A
2125	Female	10.07	Yucai Hankou Primary School	C	B	B	C	B	D	A	C	C	B	A	A	A	C	A	A
2126	Male	9.85	Yucai Hankou Primary School	C	B	B	C	A	D	A	C	C	A	A	A	A	C	A	A
2127	Male	9.88	Yucai Hankou Primary School	C	B	B	C	B	C	A	D	C	C	A	A	A	C	A	A
2128	Male	10.02	Yucai Hankou Primary School	C	B	B	C	B	A	A	C	C	B	A	A	A	C	A	A
2129	Male	9.31	Yucai Hankou Primary School	C	B	C	C	B	D	B	C	C	B	A	A	A	C	A	A
2130	Female	9.12	Yucai Hankou Primary School	C	B	C	C	B	A	D	C	C	A	A	A	A	C	A	A
2131	Female	10.34	Yucai Hankou Primary School	C	B	B	C	B	A	C	D	C	A	A	A	A	C	A	A
2132	Male	9.47	Yucai Hankou Primary School	C	B	C	C	B	C	D	C	C	A	A	A	A	C	A	A
2133	Male	10.51	Yucai Hankou Primary School	C	B	C	C	B	C	D	C	C	A	A	A	A	C	A	A
2134	Female	10.79	Yucai Hankou Primary School	C	B	B	C	B	A	C	B	C	B	A	A	A	C	A	A
2135	Male	9.32	Yucai Hankou Primary School	C	B	C	C	B	A	D	B	C	B	A	A	A	C	A	A
2136	Female	9.53	Yucai Hankou Primary School	C	B	B	C	B	D	C	B	C	B	A	A	A	C	A	A
2137	Male	9.28	Yucai Hankou Primary School	C	B	B	C	B	B	C	B		B	A	A	A	C	A	A
2138	Male	9.15	Yucai Hankou Primary School	C	B	B	C	B	B	C	B	C	B	A	A	A	C	A	A
2139	Male	9.99	Yucai Hankou Primary School	C	B	B	C	B	A	A	C	C	B	A	A	A	C	A	A
2140	Male	10.09	Yucai Hankou Primary School	C	B	B	C	B	C	A	B	C	A	A	A	A	C	A	A
2141	Female	9.89	Yucai Hankou Primary School	C	B	B	C	B	B	C	D	C	A	A	A	A	C	A	A
2142	Male	9.41	Yucai Hankou Primary School	C	B	C	C	B	D	A	C	C	A	A	A	A	C	A	A
2143	Male	10.51	Yucai Hankou Primary School	C	B	B	C	B	C	C	C	C	B	A	A	A	C	A	A
2144	Male	9.7	Yucai Hankou Primary School	C	B	C	C	B	B	D	C	C	B	A	A	A	C	A	A
2145	Female	9.77	Yucai Hankou Primary School	C	B	C	C	B	A	D	C	C	B	A	A	A	C	A	A
2146	Male	10.57	Yucai Hankou Primary School	C	B	B	C	B	B	C	B	C	B	A	A	A	C	A	A
2147	Female	9.69	Yucai Hankou Primary School	C	B	B	C	B	C	D	B	C	B	A	A	A	C	A	A
2148	Female	10.38	Yucai Hankou Primary School	C	B	C	C	B	A	D	C	C	A	A	A	A	C	A	A
2149	Male	9.38	Yucai Hankou Primary School	C	B	B	C	B	B	C	B	C	B	A	A	A	C	A	A
2150	Male	10	Yucai Hankou Primary School	C	B	C	C	D	D	C	D	C	C	B	A	C	B	A	B
2151	Male	9.13	Yucai Hankou Primary School	C	B	C	C	B	B	C	C	C	A	A	A	A	C	A	A
2152	Male	9.14	Yucai Hankou Primary School	C	B	C	C	B	B	C	C	C	A	A	A	A	C	A	A
2153	Male	9.93	Yucai Hankou Primary School	C	B	C	C	B	B	C	C	C	A	A	A	A	C	A	A
2154	Female	9.79	Yucai Hankou Primary School	C	B	C	C	B	B	C	C	C	A	A	A	A	C	A	A
2155	Male	9.75	Yucai Hankou Primary School	C	B	C	C	B	B	C	C	C	A	A	A	A	C	A	A
2156	Male	10.18	Yucai Hankou Primary School	C	B	C	C	B	B	C	C	C	A	A	A	A	C	A	A
2157	Male	9.85	Yucai Hankou Primary School	C	B	C	C	B	B	C	C	C	A	A	A	A	C	A	A
2158	Female	9.16	Yucai Hankou Primary School	C	B	C	C	B	B	C	C	C	A	A	A	A	C	A	A
2159	Female	9.75	Yucai Hankou Primary School	C	B	C	C	B	B	C	C	C	A	A	A	A	C	A	A
2160	Female	10.05	Yucai Hankou Primary School	C	B	C	C	B	B	C	C	C	A	A	A	A	C	A	A
2161	Female	9.32	Yucai Hankou Primary School	C	B	C	C	B	B	C	C	C	A	A	A	A	C	A	A
2162	Male	10.65	Yucai Hankou Primary School	C	B	C	C	B	B	C	C	C	A	A	A	A	C	A	A
2163	Male	9.86	Yucai Hankou Primary School	C	B	C	C	B	B	C	C	C	A	A	A	A	C	A	A
2164	Female	10.5	Yucai Hankou Primary School	C	B	C	C	B	B	C	C	C	A	A	A	A	C	A	A
2165	Male	9.86	Yucai Hankou Primary School	C	B	C	C	B	B	C	C	C	A	A	A	A	C	A	A
2166	Male	9.94	Yucai Hankou Primary School	C	B	C	C	B	B	C	C	C	A	A	A	A	C	A	A
2167	Male	10.07	Yucai Hankou Primary School	C	B	C	C	B	B	C	C	C	A	A	A	A	C	A	A
2168	Male	9.92	Yucai Hankou Primary School	C	B	C	C	B	B	C	C	C	A	A	B	A	C	A	A
2169	Female	9.79	Yucai Hankou Primary School	C	B	C	C	B	B	C	C	C	A	A	A	A	C	A	A
2170	Male	10.1	Yucai Hankou Primary School	C	B	C	C	B	B	C	C	C	A	A	A	A	C	A	A
2171	Male	9.72	Yucai Hankou Primary School	C	B	C	C	B	B	C	C	C	A	A	A	A	C	A	A
2172	Male	9.86	Yucai Hankou Primary School	C	B	C	C	B	B	C	C	C	A	A	A	A	C	A	A
2173	Female	9.91	Yucai Hankou Primary School	C	B	C	C	B	B	C	C	C	A	A	A	A	C	A	A
2174	Female	9.6	Yucai Hankou Primary School	C	B	C	C	B	B	C	C	C	A	A	A	A	C	A	A
2175	Female	9.43	Yucai Hankou Primary School	C	B	C	C	B	B	C	C	C	A	A	A	A	C	A	A
2176	Male	9.28	Yucai Hankou Primary School	C	B	C	C	B	D	C	C	C	A	A	A	A	C	A	A
2177	Male	9.66	Yucai Hankou Primary School	C	B	C	C	B	D	C	C	C	A	A	A	A	C	A	A
2178	Female	10	Yucai Hankou Primary School	C	B	C	C	B	D	C	C	C	A	A	A	A	C	A	A
2179	Female	9.43	Yucai Hankou Primary School	C	B	C	C	B	D	C	C	C	A	A	A	A	C	A	A
2180	Female	9.36	Yucai Hankou Primary School	C	B	C	C	B	D	C	C	C	A	A	A	A	C	A	A
2181	Male	10.38	Yucai Hankou Primary School	C	B	C	C	B	D	C	C	C	A	A	A	A	C	A	A
2182	Female	9.91	Yucai Hankou Primary School	C	B	C	C	B	D	C	C	C	A	A	A	A	C	A	A
2183	Female	10.01	Yucai Hankou Primary School	C	B	C	C	B	B	C	C	C	A	A	A	A	C	A	A
2184	Female	9.34	Yucai Hankou Primary School	C	B	C	C	B	B	C	C	C	A	A	A	A	C	A	A
2185	Female	9.25	Yucai Hankou Primary School	C	B	C	C	B	B	C	C	C	A	A	A	A	C	A	A
2186	Female	9.49	Yucai Hankou Primary School	C	B	C	C	B	B	C	C	C	A	A	A	A	C	A	A
2187	Male	10.06	Yucai Hankou Primary School	C	B	C	C	B	B	C	C	C	A	A	A	A	C	A	A
2188	Male	10.25	Yucai Hankou Primary School	C	B	C	C	B	B	C	C	C	A	A	A	A	C	A	A
2189	Female	9.33	Yucai Hankou Primary School	C	B	C	C	B	B	C	C	C	A	A	A	A	C	A	A
2190	Male	9.89	Yucai Hankou Primary School	C	B	C	C	B	B	C	C	C	A	A	A	A	C	A	A
2191	Female	10.14	Yucai Hankou Primary School	C	B	C	C	B	B	C	C	C	A	A	A	A	C	A	A
2192	Female	9.83	Yucai Hankou Primary School	C	B	C	C	B	B	C	C	C	A	A	A	A	C	A	A
2193	Male	9.43	Yucai Hankou Primary School	C	B	C	C	B	B	C	C	C	A	A	A	A	C	A	A
2194	Male	9.59	Yucai Hankou Primary School	C	B	C	C	B	B	C	C	C	A	A	A	A	C	A	A
2195	Male	9.64	Yucai Hankou Primary School	C	B	C	C	B	B	C	C	C	A	A	A	A	C	B	A
2196	Male	10.51	Yucai Hankou Primary School	C	B	C	C	B	B	C	C	C	A	A	A	A	C	A	A
2197	Female	9.84	Yucai Hankou Primary School	C	B	C	C	B	B	C	C	C	A	A	A	A	C	A	A
2198	Male	10.69	Yucai Hankou Primary School	C	B	C	C	B	B	C	C	C	A	A	A	A	C	A	A
2199	Female	9.14	Yucai Hankou Primary School	C	B	C	C	B	B	C	C	C	A	A	A	A	C	A	A
2200	Female	10.14	Yucai Hankou Primary School	C	B	C	C	B	B	C	C	C	A	A	A	A	C	B	A
2201	Male	9.55	Yucai Hankou Primary School	C	B	C	C	B	B	C	C	C	A	A	A	A	C	A	A
2202	Female	9.4	Yucai Hankou Primary School	C	B	C	C	B	B	C	C	C	A	A	A	A	C	A	A
2203	Male	10.15	Yucai Hankou Primary School	C	B	C	C	B	B	C	C	C	A	A	A	A	C	A	A
2204	Male	9.68	Yucai Hankou Primary School	C	B	C	C	B	B	C	C	C	A	A	A	A	C	A	A
2205	Male	9.71	Yucai Hankou Primary School	C	B	C	C	B	B	C	C	C	A	A	A	A	C	A	A
2206	Male	9.2	Yucai Hankou Primary School	C	B	C	C	B	B	C	C	C	A	A	A	A	C	A	A
2207	Female	9.65	Yucai Hankou Primary School	C	B	C	C	B	B	C	C	C	A		A	A	C	A	A
2208	Female	10.88	Yucai Hankou Primary School	C	B	C	C	B	B	C	C	C	A	A	A	A	C	A	A
2209	Female	9.83	Yucai Hankou Primary School	C	B	C	C	D	B	C	C	C	A	A	A	A	C	A	A
2210	Male	9.54	Yucai Hankou Primary School	C	B	C	C	B	B	C	C	C	A	A	A	A	C	A	A
2211	Male	9.81	Yucai Hankou Primary School	C	B	C	C	B	B	C	C	C	A	A	A	A	C	A	A
2212	Female	10.32	Yucai Hankou Primary School	C	B	C	C	B	B	C	C	C	A	A	A	A	C	A	A
2213	Female	9.62	Yucai Hankou Primary School	C	B	C	C	B	B	C	C	C	A	A	A	A	C	A	A
2214	Female	9.51	Yucai Hankou Primary School	C	B	C	C	B	B	C	C	C	A	A	A	A	C	A	A
2215	Female	9.19	Yucai Hankou Primary School	C	B	C	C	B	B	C	C	C	A	A	A	A	C	A	A
2216	Female	9.69	Yucai Hankou Primary School	C	B	C	C	B	B	C	C	C	A	A	A	A	C	A	A
2217	Female	9.77	Yucai Hankou Primary School	C	B	C	C	B	B	C	C	C	A	A	A	A	C	A	A
2218	Male	9.2	Yucai Hankou Primary School	C	B	C	C	B	B	C	C	C	A	A	A	A	C	A	A
2219	Male	10.22	Yucai Hankou Primary School	C	B	C	C	B	B	C	C	C	A	A	A	A	C	A	A
2220	Female	10.21	Yucai Hankou Primary School	C	B	C	C	B	B	C	C	C	A	A	A	A	C	A	A
2221	Female	10.21	Yucai Hankou Primary School	C	B	C	C	B	B	C	C	C	A	A	A	A	C	A	A
2222	Female	10.12	Yucai Hankou Primary School	C	B	C	C	B	B	C	C	C	A	A	A	A	C	A	A
2223	Male	10.15	Yucai Hankou Primary School	C	B	C	C	B	D	C	C	C	A	A	A	A	C	A	A
2224	Female	9.17	Yucai Hankou Primary School	C	B	C	C	B	D	C	C	C	A	A	A	A	C	A	A
2225	Female	9.4	Yucai Hankou Primary School	C	B	C	C	B	D	C	C	C	A	A	A	A	C	A	A
2226	Male	9.41	Yucai Hankou Primary School	C	B	C	C	B	D	C	C	C	A	A	A	A	C	A	A
2227	Female	10.71	Yucai Hankou Primary School	C	B	C	C	B	B	C	C	C	A	A	A	A	C	A	A
2228	Male	9.91	Yucai Hankou Primary School	C	B	C	C	B	B	C	C	C	A	A	A	A	C	A	A
2229	Female	10.79	Yucai Hankou Primary School	C	B	C	C	B	B	C	C	C	A	A	A	A	C	A	A
2230	Female	9.21	Yucai Hankou Primary School	C	B	C	C	B	B	C	C	C	A	A	A	A	C	A	A
2231	Female	9.49	Yucai Hankou Primary School	C	B	C	C	B	B	C	C	C	A	A	A	A	C	A	A
2232	Female	10.11	Yucai Hankou Primary School	C	B	C	C	B	B	C	C	C	A	A	A	A	C	A	A
2233	Female	9.25	Yucai Hankou Primary School	C	B	C	C	B	B	C	C	C	A	A	A	A	C	A	A
2234	Male	10.9	Yucai Hankou Primary School	C	B	C	C	B	B	C	C	C	A	A	A	A	C	A	A
2235	Male	9.88	Yucai Hankou Primary School	C	B	C	C	B	B	C	C	C	A	A	A	A	C	A	A
2236	Male	9.6	Yucai Hankou Primary School	C	B	C	C	B	B	C	C	C	A	A	A	A	C	A	A
2237	Male	9.14	Yucai Hankou Primary School	C	B	C	C	B	B	C	C	C	A	A	A	A	C	A	A
2238	Male	9.87	Yucai Hankou Primary School	C	B	C	C	B	B	C	C	C	A	A	A	A	C	A	A
2239	Female	9.28	Yucai Hankou Primary School	C	B	C	C	B	B	C	C	C	A	A	A	A	C	A	A
2240	Male	10.03	Yucai Hankou Primary School	C	B	C	C	B	B	C	C	C	A	A	A	A	C	A	A
2241	Male	9.92	Yucai Hankou Primary School	C	B	C	C	B	B	C	C	C	A	A	A	A	C	A	A
2242	Male	9.45	Yucai Hankou Primary School	C	B	C	C	B	B	C	C	C	A	A	A	A	C	A	A
2243	Male	9.47	Yucai Hankou Primary School	C	B	C	C	B	B	C	C	C	A	A	A	A	C	A	A
2244	Male	10.01	Yucai Hankou Primary School	C	B	C	C	B	B	C	C	C	A	A	A	A	C	A	A
2245	Male	9.9	Yucai Hankou Primary School	C	B	C	C	B	B	C	C	C	A	A	A	A	C	A	A
2246	Female	9.56	Yucai Hankou Primary School	C	B	C	C	B	B	C	C	C	A	A	A	A	C	A	A
2247	Female	10.96	Yucai Hankou Primary School	C	B	C	C	B	B	C	C	C	A	A	A	A	C	A	A
2248	Female	9.11	Yucai Hankou Primary School	C	B	C	C	B	B	C	C	C	A	A	A	A	C	A	A
2249	Male	9.3	Yucai Hankou Primary School	C	B	C	C	B	B	C	C	C	A	A	A	A	C	A	A
2250	Male	10.09	Yucai Hankou Primary School	C	B	C	C	B	B	B	C	C	A	A	A	A	C	A	A
2251	Male	10.54	Yucai Hankou Primary School	C	B	C	C	B	B	C	C	C	A	A	A	A	C	A	A
2252	Male	10.12	Yucai Hankou Primary School	C	B	C	C	B	B	C	C	C	A	A	A	A	C	A	A
2253	Male	10.37	Yucai Hankou Primary School	C	B	C	C	B	B	C	C	C	A	A	A	A	C	A	A
2254	Male	10.75	Yucai Hankou Primary School	C	B	C	C	B	B	C	C	C	A	A	A	A	C	A	A
2255	Male	10.8	Yucai Hankou Primary School	C	B	C	C	B	B	C	C	C	A	A	A	A	C	A	A
2256	Male	11.33	Yucai Hankou Primary School	C	B	C	C	B	D	C	C	C	A	A	A	A	C	A	A
2257	Female	10.42	Yucai Hankou Primary School	C	B	C	C	B	D	C	C	C	A	A	A	A	C	A	A
2258	Female	10.21	Yucai Hankou Primary School	C	B	C	C	B	D	C	C	C	A	A	A	A	C	A	A
2259	Female	10.13	Yucai Hankou Primary School	C	B	C	C	B	D	C	C	C	A	A	A	A	C	A	A
2260	Male	10.52	Yucai Hankou Primary School	C	B	C	C	B	D	C	C	C	A	A	A	A	C	A	A
2261	Male	10.29	Yucai Hankou Primary School	C	B	C	C	B	D	C	C	C	A	A	A	A	C	A	A
2262	Male	10.83	Yucai Hankou Primary School	C	B	C	C	B	D	C	C	C	A	A	A	A	C	A	A
2263	Female	10.99	Yucai Hankou Primary School	C	B	C	C	B	D	C	C	C	A	A	A	A	C	A	A
2264	Female	10.77	Yucai Hankou Primary School	C	B	C	C	B	D	C	C	C	A	A	A	A	C	A	A
2265	Male	10.6	Yucai Hankou Primary School	C	B	C	C	B	D	C	C	C	A	A	A	A	C	A	A
2266	Female	10.44	Yucai Hankou Primary School	C	B	C	C	B	D	C	C	C	A	A	A	A	C	A	A
2267	Male	10.66	Yucai Hankou Primary School	C	B	C	C	B	D	C	C	C	A	A	A	A	C	A	A
2268	Male	10.44	Yucai Hankou Primary School	C	B	C	C	B	D	C	C	C	A	A	A	A	C	A	A
2269	Female	10.21	Yucai Hankou Primary School	C	B	C	C	B	D	C	C	C	A	A	A	A	C	A	A
2270	Male	10.15	Yucai Hankou Primary School	C	B	C	C	B	D	C	C	C	A	A	A	A	C	A	A
2271	Female	10.13	Yucai Hankou Primary School	C	B	C	C	B	D	C	C	C	A	A	A	A	C	A	A
2272	Female	11.05	Yucai Hankou Primary School	C	B	C	C	B	D	C	C	C	A	A	A	A	C	A	A
2273	Female	11.03	Yucai Hankou Primary School	C	B	C	C	B	D	C	C	C	A	A	A	A	C	A	A
2274	Male	10.29	Yucai Hankou Primary School	C	B	C	C	B	D	C	C	C	A	A	A	A	C	A	A
2275	Male	10.21	Yucai Hankou Primary School	C	B	C	C	B	D	C	C	C	A	A	A	A	C	A	A
2276	Female	10.61	Yucai Hankou Primary School	C	B	C	C	B	D	C	C	C	A	A	A	A	C	A	A
2277	Female	11.09	Yucai Hankou Primary School	C	B	C	C	B	D	C	C	C	A	A	A	A	C	A	A
2278	Male	10.77	Yucai Hankou Primary School	C	B	C	C	B	D	C	C	C	A	A	A	A	C	A	A
2279	Male	10.92	Yucai Hankou Primary School	C	B	C	C	B	D	C	C	C	A	A	A	A	C	A	A
2280	Female	10.58	Yucai Hankou Primary School	C	B	C	C	B	D	C	C	C	A	A	A	A	C	A	A
2281	Female	10.72	Yucai Hankou Primary School	C	B	C	C	B	D	C	C	C	A	A	A	A	C	A	A
2282	Male	10.79	Yucai Hankou Primary School	C	B	C	C	B	D	C	C	C	A	A	A	A	C	A	A
2283	Male	10.6	Yucai Hankou Primary School	C	B	C	C	B	D	C	C	C	A	A	A	A	C	A	A
2284	Female	11.01	Yucai Hankou Primary School	C	B	C	C	B	D	C	C	C	A	A	A	A	C	A	A
2285	Male	10.22	Yucai Hankou Primary School	C	B	C	C	B	D	C	C	C	A	A	A	A	C	A	A
2286	Female	11.09	Yucai Hankou Primary School	C	B	C	C	B	D	C	C	C	A	A	A	A	C	A	A
2287	Female	10.69	Yucai Hankou Primary School	C	B	C	C	B	D	C	C	C	A	A	A	A	C	A	A
2288	Female	11.88	Yucai Hankou Primary School	C	B	C	C	B	D	C	C	C	A	A	A	A	C	A	A
2289	Male	11.01	Yucai Hankou Primary School	C	B	C	C	B	D	C	C	C	A	A	A	A	C	A	A
2290	Male	10.56	Yucai Hankou Primary School	C	B	C	C	B	D	C	C	C	A	A	A	A	C	A	A
2291	Male	11.07	Yucai Hankou Primary School	C	B	C	C	B	D	C	C	C	A	A	A	A	C	A	A
2292	Female	10.6	Yucai Hankou Primary School	C	B	C	C	B	D	C	C	C	A	A	A	A	C	A	A
2293	Female	10.31	Yucai Hankou Primary School	C	B	C	C	B	D	C	C	C	A	A	A	A	C	A	A
2294	Male	10.66	Yucai Hankou Primary School	C	B	C	C	B	D	C	C	C	A	A	A	A	C	A	A
2295	Male	10.54	Yucai Hankou Primary School	C	B	C	C	B	D	C	C	C	A	A	A	A	C	A	A
2296	Male	10.2	Yucai Hankou Primary School	C	B	C	C	B	D	C	C	C	A	A	A	A	C	A	A
2297	Male	10.25	Yucai Hankou Primary School	C	B	C	C	B	D	C	C	C	A	A	A	A	C	A	A
2298	Female	10.36	Yucai Hankou Primary School	C	B	C	C	B	D	C	C	C	A	A	A	A	C	A	A
2299	Female	10.15	Yucai Hankou Primary School	C	B	C	C	B	D	C	C	C	A	A	A	A	C	A	A
2300	Male	11.21	Yucai Hankou Primary School	C	B	C	C	B	D	C	C	C	A	A	A	A	C	A	A
2301	Female	10.45	Yucai Hankou Primary School	C	B	C	C	B	D	C	C	C	A	A	A	A	C	A	A
2302	Male	10.15	Yucai Hankou Primary School	C	B	C	C	B	D	C	C	C	A	A	A	A	C	A	A
2303	Female	11.33	Yucai Hankou Primary School	C	B	C	C	B	D	C	C	C	A	A	A	A	C	A	A
2304	Female	10.6	Yucai Hankou Primary School	C	B	C	C	B	D	C	C	C	A	A	A	A	C	A	A
2305	Male	10.99	Yucai Hankou Primary School	C	B	C	C	B	B	C	C	C	A	A	A	A	C	A	A
2306	Male	10.64	Yucai Hankou Primary School	C	B	C	C	B	B	C	C	C	A	A	A	A	C	A	A
2307	Female	10.95	Yucai Hankou Primary School	C	B	C	C	B	B	C	D	C	A	A	A	A	C	A	A
2308	Male	10.63	Yucai Hankou Primary School	C	B	C	C	B	B	C	C	C	A	A	A	A	C	A	A
2309	Male	11.11	Yucai Hankou Primary School	C	B	C	C	B	B	C	C	C	A	A	A	A	C	A	A
2310	Male	11.23	Yucai Hankou Primary School	C	B	C	C	B	B	C	C	C	A	A	A	A	C	A	A
2311	Male	11.13	Yucai Hankou Primary School	C	B	C	C	B	B	C	C	C	A	A	A	A	C	A	A
2312	Male	11.08	Yucai Hankou Primary School	C	B	C	C	B	B	C	C	C	A	A	A	A	C	A	A
2313	Male	10.39	Yucai Hankou Primary School	C	B	C	C	B	B	C	C	C	A	A	A	A	C	A	A
2314	Male	10.52	Yucai Hankou Primary School	C	B	C	C	B	B	C	C	C	A	A	A	A	C	A	A
2315	Female	10.12	Yucai Hankou Primary School	C	B	C	C	B	B	C	C	C	A	A	A	A	C	A	A
2316	Female	10.21	Yucai Hankou Primary School	C	B	C	C	B	B	C	C	C	A	A	A	A	C	A	A
2317	Female	10.92	Yucai Hankou Primary School	C	B	C	C	B	B	C	C	C	A	A	A	A	C	A	A
2318	Male	10.12	Yucai Hankou Primary School	C	B	C	C	B	B	C	C	C	A	A	A	A	C	A	A
2319	Male	10.84	Yucai Hankou Primary School	C	B	C	C	B	B	C	C	C	A	A	A	A	C	A	A
2320	Male	11.16	Yucai Hankou Primary School	C	B	C	C	B	B	C	C	C	A	A	A	A	C	A	A
2321	Male	11.03	Yucai Hankou Primary School	C	B	C	C	B	B	C	C	C	A	A	A	A	C	A	A
2322	Male	10.41	Yucai Hankou Primary School	C	B	C	C	B	D	C	C	C	A	A	A	A	C	A	A
2323	Female	11.45	Yucai Hankou Primary School	C	B	C	C	B	B	C	C	C	A	A	A	A	C	A	A
2324	Male	10.24	Yucai Hankou Primary School	C	B	C	C	B	B	C	C	C	A	A	A	A	C	A	A
2325	Male	10.32	Yucai Hankou Primary School	C	B	C	C	B	B	C	C	C	A	A	A	A	C	A	A
2326	Male	10.73	Yucai Hankou Primary School	C	B	C	C	B	D	C	C	C	A	A	A	A	C	A	A
2327	Male	10.27	Yucai Hankou Primary School	C	B	C	C	B	D	C	C	C	A	A	A	A	C	A	A
2328	Female	10.91	Yucai Hankou Primary School	C	B	C	C	B	D	C	C	C	A	A	A	A	C	A	A
2329	Female	10.4	Yucai Hankou Primary School	C	B	C	C	B	D	C	A	C	A	A	A	A	C	A	A
2330	Female	10.6	Yucai Hankou Primary School	C	B	C	C	B	D	C	A	C	A	A	A	A	C	A	A
2331	Female	10.99	Yucai Hankou Primary School	C	B	C	C	B	D	C	A	C	A	A	A	A	C	A	A
2332	Female	10.16	Yucai Hankou Primary School	C	B	C	C	B	D	C	A	C	A	A	A	A	C	A	A
2333	Male	11.28	Yucai Hankou Primary School	C	B	C	C	B	D	C	A	C	A	A	A	A	C	A	A
2334	Female	10.23	Yucai Hankou Primary School	C	B	C	C	B	D	C	A	C	A	A	A	A	C	A	A
2335	Male	10.48	Yucai Hankou Primary School	C	B	C	C	B	D	C	A	C	A	A	A	A	C	A	A
2336	Female	10.78	Yucai Hankou Primary School	C	B	C	C	B	D	C	A	C	A	A	A	A	C	A	A
2337	Female	10.98	Yucai Hankou Primary School	C	B	C	C	B	D	C	C	C	A	A	A	A	C	A	A
2338	Female	11.17	Yucai Hankou Primary School	C	B	C	C	B	D	C	C	C	A	A	A	A	C	A	A
2339	Female	10.38	Yucai Hankou Primary School	C	B	C	C	B	B	C	C	C	C	A	A	A	C	A	A
2340	Female	10.62	Yucai Hankou Primary School	C	B	C	C	B	B	C	C	C	A	A	A	A	C	A	A
2341	Female	10.89	Yucai Hankou Primary School	C	B	C	C	B	B	C	C	C	A	A	A	A	C	A	A
2342	Female	10.88	Yucai Hankou Primary School	C	B	C	C	B	B	C	C	C	A	A	A	A	C	A	A
2343	Female	10.63	Yucai Hankou Primary School	C	B	C	C	B	B	C	C	C	A	A	A	A	C	A	A
2344	Female	11.1	Yucai Hankou Primary School	C	B	C	C	B	B	C	C	C	A	A	A	A	C	A	A
2345	Female	10.75	Yucai Hankou Primary School	C	B	C	C	B	B	C	C	C	A	A	A	A	C	A	A
2346	Male	10.23	Yucai Hankou Primary School	C	B	C	C	B	B	C	A	C	A	A	A	A	C	A	A
2347	Male	10.37	Yucai Hankou Primary School	C	B	C	C	B	B	C	A	C	A	A	A	A	C	A	A
2348	Female	10.86	Yucai Hankou Primary School	C	B	C	C	B	B	C	A	C	A	A	A	A	C	A	A
2349	Female	10.59	Yucai Hankou Primary School	C	B	C	C	B	B	C	A	C	A	A	A	A	C	A	A
2350	Male	10.8	Yucai Hankou Primary School	C	B	C	C	B	B	C	A	C	A	A	A	A	C	A	A
2351	Female	10.67	Yucai Hankou Primary School	C	B	B	C	B	B	C	A	C	A	A	A	A	C	A	A
2352	Female	10.79	Yucai Hankou Primary School	C	B	C	C	B	B	C	A	C	A	A	A	A	C	A	A
2353	Male	11.05	Yucai Hankou Primary School	C	B	C	C	B	B	C	A	C	A	A	A	A	C	A	A
2354	Female	10.25	Yucai Hankou Primary School	C	B	C	C	B	B	C	A	C	A	A	A	A	C	A	A
2355	Male	10.58	Yucai Hankou Primary School	C	B	C	C	B	D	C	A	C	A	A	A	A	C	A	A
2356	Male	10.31	Yucai Hankou Primary School	C	B	C	C	B	B	C	A	C	A	A	A	A	C	A	A
2357	Male	10.84	Yucai Hankou Primary School	C	B	C	C	B	B	C	A	C	A	A	A	A	C	A	A
2358	Male	10.11	Yucai Hankou Primary School	C	B	C	C	B	D	C	C	C	A	A	A	A	C	A	A
2359	Male	11.07	Yucai Hankou Primary School	C	B	C	C	B	D	C	C	C	A	A	A	A	C	A	A
2360	Male	11.11	Yucai Hankou Primary School	C	B	C	C	B	D	C	C	C	A	A	A	A	C	A	A
2361	Male	10.68	Yucai Hankou Primary School	C	B	C	C	B	D	C	C	C	A	A	A	A	C	A	A
2362	Female	11.09	Yucai Hankou Primary School	C	B	C	C	B	D	C	C	C	A	A	A	A	C	A	A
2363	Female	11.06	Yucai Hankou Primary School	C	B	C	C	B	D	C	C	C	B	A	A	A	C	A	A
2364	Female	10.94	Yucai Hankou Primary School	C	B	C	C	B	D	C	C	C	A	A	A	A	C	A	A
2365	Male	10.22	Yucai Hankou Primary School	C	B	C	C	B	D	C	C	C	A	A	A	A	C	A	A
2366	Female	10.83	Yucai Hankou Primary School	C	B	C	C	B	D	C	C	C	A	A	A	A	C	A	A
2367	Male	11.08	Yucai Hankou Primary School	C	B	C	C	B	D	C	C	C	A	A	A	A	C	A	A
2368	Male	11.06	Yucai Hankou Primary School	C	B	C	C	B	D	C	C	C	A	A	A	A	C	A	A
2369	Female	10.37	Yucai Hankou Primary School	C	B	C	C	B	D	C	C	C	A	A	A	A	C	A	A
2370	Male	10.8	Yucai Hankou Primary School	C	B	C	C	B	D	C	C	C	A	A	A	A	C	A	A
2371	Male	10.46	Yucai Hankou Primary School	C	B	C	C	B	D	C	C	C	A	A	A	A	C	A	A
2372	Male	10.92	Yucai Hankou Primary School	C	B	C	C	B	D	C	C	C	A	A	A	A	C	A	A
2373	Female	10.36	Yucai Hankou Primary School	C	B	C	C	B	D	C	C	C	A	A	A	A	C	A	A
2374	Male	10.13	Yucai Hankou Primary School	C	B	C	C	B	D	C	C	C	A	A	A	A	C	A	A
2375	Male	10.44	Yucai Hankou Primary School	C	B	C	C	B	D	C	C	C	A	A	A	A	C	A	A
2376	Female	10.42	Yucai Hankou Primary School	C	B	C	C	B	D	C	C	C	A	A	A	A	C	A	A
2377	Male	11	Yucai Hankou Primary School	C	B	C	C	B	D	C	C	C	B	A	A	A	C	A	A
2378	Female	10.37	Yucai Hankou Primary School	C	B	C	C	B	D	C	C	C	A	A	A	A	C	A	A
2379	Female	10.37	Yucai Hankou Primary School	C	B	C	C	B	D	C	C	C	A	A	A	A	C	A	A
2380	Female	10.95	Yucai Hankou Primary School	C	B	C	C	B	D	C	C	C	A	A	A	A	C	A	A
2381	Male	10.22	Yucai Hankou Primary School	C	B	C	C	B	D	C	C	C	A	A	A	A	C	A	A
2382	Male	10.25	Yucai Hankou Primary School	C	B	C	C	B	D	C	C	C	A	A	A	A	C	A	A
2383	Male	10.31	Yucai Hankou Primary School	C	B	C	C	B	D	C	C	C	A	A	A	A	C	A	A
2384	Male	11.45	Yucai Hankou Primary School	C	B	C	C	B	D	C	C	C	A	A	A	A	C	A	A
2385	Female	10.77	Yucai Hankou Primary School	C	B	C	C	B	D	C	C	C	A	A	A	A	C	A	A
2386	Male	10.78	Yucai Hankou Primary School	C	B	C	C	B	D	C	C	C	A	A	A	A	C	A	A
2387	Male	10.29	Yucai Hankou Primary School	C	B	C	C	B	D	C	C	C	A	A	A	A	C	A	A
2388	Male	10.87	Yucai Hankou Primary School	C	B	C	C	B	D	C	C	C	A	A	A	A	C	A	A
2389	Male	11.19	Yucai Hankou Primary School	C	B	C	C	B	D	C	C	C	A	A	A	A	C	A	A
2390	Female	10.37	Yucai Hankou Primary School	C	B	C	C	B	D	C	C	C	A	A	A	A	C	A	A
2391	Female	10.79	Yucai Hankou Primary School	C	B	C	C	B	D	C	C	C	A	A	A	A	C	A	A
2392	Female	10.65	Yucai Hankou Primary School	C	B	C	C	B	D	C	C	C	A	A	A	A	C	A	A
2393	Male	10.9	Yucai Hankou Primary School	C	B	C	C	B	D	C	C	A	A	A	A	A	C	A	A
2394	Male	10.91	Yucai Hankou Primary School	C	B	C	C	B	D	C	C	C	A	A	A	A	C	A	A
2395	Female	11.09	Yucai Hankou Primary School	C	B	C	C	B	D	C	C	C	A	A	A	A	C	A	A
2396	Male	10.53	Yucai Hankou Primary School	C	B	C	C	B	D	C	C	C	A	A	A	A	C	A	A
2397	Female	10.39	Yucai Hankou Primary School	C	B	C	C	B	D	C	C	C	A	A	A	A	C	A	A
2398	Male	10.8	Yucai Hankou Primary School	C	B	C	C	B	D	C	C	C	A	A	A	A	C	A	A
2399	Female	11.07	Yucai Hankou Primary School	C	B	C	C	B	D	C	C	C	A	A	A	A	C	A	A
2400	Female	10.26	Yucai Hankou Primary School	C	B	C	C	B	D	C	C	C	A	A	A	A	C	B	A
2401	Male	10.61	Yucai Hankou Primary School	C	B	C	C	B	D	C	C	C	A	A	A	A	C	A	A
2402	Male	10.81	Yucai Hankou Primary School	C	B	C	C	B	D	C	C	C	A	A	A	A	C	A	A
2403	Female	10.84	Yucai Hankou Primary School	C	B	C	C	B	D	C	C	C	A	A	A	A	C	A	A
2404	Female	10.4	Yucai Hankou Primary School	C	B	C	C	B	D	C	C	C	A	A	A	A	C	A	A
2405	Female	10.69	Yucai Hankou Primary School	C	B	C	C	B	D	C	C	C	A	A	A	A	C	A	A
2406	Male	10.52	Yucai Hankou Primary School	C	B	C	C	B	D	C	C	C	A	A	A	A	C	A	A
2407	Female	10.7	Yucai Hankou Primary School	C	B	C	C	B	D	C	A	C	A	A	A	A	C	A	A
2408	Male	10.5	Yucai Hankou Primary School	C	B	C	C	B	D	C	A	C	A	A	A	A	C	A	A
2409	Male	11.04	Yucai Hankou Primary School	C	B	C	C	B	D	C	A	C	A	A	A	A	C	A	A
2410	Female	10.89	Yucai Hankou Primary School	C	B	C	C	B	D	C	A	C	A	A	A	A	C	A	A
2411	Male	10.37	Yucai Hankou Primary School	C	B	C	C	B	D	C	A	C	A	A	A	A	C	A	A
2412	Male	10.96	Yucai Hankou Primary School	C	B	C	C	B	D	C	A	C	A	A	A	A	C	A	A
2413	Female	10.31	Yucai Hankou Primary School	C	B	C	C	B	D	C	A	C	A	A	A	A	C	A	A
2414	Male	10.11	Yucai Hankou Primary School	C	B	C	C	B	D	C	A	C	A	A	A	A	C	A	A
2415	Female	10.67	Yucai Hankou Primary School	C	B	C	C	B	D	C	A	C	A	A	A	A	C	A	A
2416	Male	10.79	Yucai Hankou Primary School	C	B	C	C	B	D	C	A	C	A	A	A	A	C	A	A
2417	Female	10.34	Yucai Hankou Primary School	C	B	C	C	B	D	C	A	C	A	A	A	A	C	A	A
2418	Male	11.07	Yucai Hankou Primary School	C	B	C	C	B	D	C	A	C	A	A	A	A	C	A	A
2419	Female	10.18	Yucai Hankou Primary School	C	B	C	C	B	D	C	A	C	A	A	A	A	C	A	A
2420	Male	10.53	Yucai Hankou Primary School	C	B	C	C	B	D	C	A	C	A	A	A	A	C	A	A
2421	Female	10.39	Yucai Hankou Primary School	C	B	C	C	B	D	C	A	C	A	A	A	A	C	A	A
2422	Female	11.71	Yucai Hankou Primary School	C	B	C	C	B	D	C	A	C	A	A	A	A	C	A	A
2423	Male	10.57	Yucai Hankou Primary School	C	B	C	C	B	D	C		C	A	A	A	A	C	A	A
2424	Female	10.74	Yucai Hankou Primary School	C	B	C	C	B	D	C	A	C	A	A	A	A	C	A	A
2425	Female	11.43	Yucai Hankou Primary School	C	B	C	C	B	D	C	A	C	A	A	A	A	C	A	A
2426	Female	10.65	Yucai Hankou Primary School	C	B	C	C	B	D	C	A	C	A	A	A	A	C	A	A
2427	Female	10.4	Yucai Hankou Primary School	C	B	C	C	B	D	C	A	C	A	A	A	A	C	A	A
2428	Male	10.83	Yucai Hankou Primary School	C	B	C	C	B	D	C	A	C	A	A	A	A	C	A	A
2429	Male	10.34	Yucai Hankou Primary School	C	B	C	C	B	D	C	A	C	A	A	A	A	C	A	A
2430	Male	11.06	Yucai Hankou Primary School	C	B	C	C	B	D	C	A	C	A	A	A	A	C	A	A
2431	Male	10.49	Yucai Hankou Primary School	C	B	C	C	B	D	C	A	C	A	A	A	A	C	A	A
2432	Female	11	Yucai Hankou Primary School	C	B	C	C	B	D	C	A	C	A	A	A	A	C	A	A
2433	Male	10.68	Yucai Hankou Primary School	C	B	C	C	B	D	C	A	C	A	A	A	A	C	A	A
2434	Female	10.46	Yucai Hankou Primary School	C	B	C	C	B	D	C	A	C	A	A	A	A	C	A	A
2435	Male	10.83	Yucai Hankou Primary School	C	B	C	C	B	D	C	A	C	A	A	A	A	C	A	A
2436	Female	10.27	Yucai Hankou Primary School	C	B	C	C	B	D	C	A	C	A	A	A	A	C	A	A
2437	Female	10.42	Yucai Hankou Primary School	C	B	C	C	B	D	C	A	C	A	A	A	A	C	A	A
2438	Female	10.51	Yucai Hankou Primary School	C	B	C	C	B	D	C	A	C	A	A	B	A	C	A	A
2439	Male	10.7	Yucai Hankou Primary School	C	B	C	C	B	D	C	A	C	A	A	A	A	C	A	A
2440	Female	10.27	Yucai Hankou Primary School	C	B	C	C	B	D	C	A	C	A	A	A	A	C	A	A
2441	Male	10.39	Yucai Hankou Primary School	C	B	C	C	B	D	C	C	C	A	A	A	A	C	A	A
2442	Female	10.42	Yucai Hankou Primary School	C	B	C	C	B	D	C	A	C	A	A	A	A	C	A	A
2443	Male	10.99	Yucai Hankou Primary School	C	B	C	C	B	D	C	A	C	A	A	A	A	C	A	A
2444	Female	10.82	Yucai Hankou Primary School	C	B	C	C	B	D	C	A	C	A	A	A	A	C	A	A
2445	Male	10.68	Yucai Hankou Primary School	C	B	C	C	B	D	C	A	C	A	A	A	A	C	A	A
2446	Male	10.98	Yucai Hankou Primary School	C	B	C	C	B	D	C	A	C	A	A	A	A	C	A	A
2447	Female	10.93	Yucai Hankou Primary School	C	B	C	C	B	D	C	A	C	A	A	A	A	C	A	A
2448	Female	10.51	Yucai Hankou Primary School	C	B	C	C	B	D	C	A	C	A	A	A	A	C	A	A
2449	Female	11.03	Yucai Hankou Primary School	C	B	C	C	B	D	C	A	C	A	A	A	A	C	A	A
2450	Male	11	Yucai Hankou Primary School	C	B	C	C	B	D	C	A	C	A	A	A	A	C	A	A
2451	Male	10.41	Yucai Hankou Primary School	C	B	C	C	B	D	C	A	C	A	A	A	A	C	A	A
2452	Female	10.13	Yucai Hankou Primary School	C	B	C	C	B	D	C	A	C	A	A	A	A	C	A	A
2453	Male	10.7	Yucai Hankou Primary School	C	B	C	C	B	D	C	A	C	A	A	A	A	C	A	A
2454	Male	10.94	Yucai Hankou Primary School	C	B	C	C	B	D	C	A	C	A	A	A	A	C	A	A
2455	Male	10.78	Yucai Hankou Primary School	C	B	C	C	B	D	C	A	C	A	A	A	A	C	A	A
2456	Female	10.91	Yucai Hankou Primary School	C	B	C	C	B	D	C	A	C	A	A	A	A	C	A	A
2457	Female	10.13	Yucai Hankou Primary School	C	B	C	C	B	D	C	A	C	A	A	A	A	C	A	A
2458	Male	11.04	Yucai Hankou Primary School	C	B	C	C	B	D	C	A	C	A	A	A	A	C	A	A
2459	Female	10.5	Yucai Hankou Primary School	C	B	C	C	B	D	C	A	C	A	A	A	A	C	A	A
2460	Female	10.53	Yucai Hankou Primary School	C	B	C	C	B	D	C	C	C	A	A	A	A	C	A	A
2461	Male	10.12	Yucai Hankou Primary School	C	B	C	C	B	D	C	C	C	A	A	A	A	C	A	A
2462	Male	10.17	Yucai Hankou Primary School	C	B	C	C	B	D	C	C	C	A	A	A	A	C	A	A
2463	Female	11.14	Yucai Hankou Primary School	C	B	C	C	B	D	C	C	C	A	A	A	A	C	A	A
2464	Female	10.73	Yucai Hankou Primary School	C	B	C	C	B	D	C	C	C	A	A	A	A	C	A	A
2465	Male	10.64	Yucai Hankou Primary School	C	B	C	C	B	D	C	C	C	A	A	A	A	C	A	A
2466	Male	10.59	Yucai Hankou Primary School	C	B	C	C	B	D	C	C	C	A	A	A	A	C	A	A
2467	Female	10.57	Yucai Hankou Primary School	C	B	C	C	B	D	C	C	C	A	A	A	A	C	A	A
2468	Male	10.59	Yucai Hankou Primary School	C	B	C	C	B	D	C	C	C	A	A	A	A	C	A	A
2469	Female	10.56	Yucai Hankou Primary School	C	B	C	C	B	D	C	C	C	A	A	A	A	C	A	A
2470	Female	10.49	Yucai Hankou Primary School	C	B	C	C	B	D	C	C	C	A	A	A	A	C	A	A
2471	Male	10.18	Yucai Hankou Primary School	C	B	C	C	B	D	C	C	C	A	A	A	A	C	A	A
2472	Male	10.57	Yucai Hankou Primary School	C	B	C	C	B	D	C	C	C	A	A	A	A	C	A	A
2473	Male	10.42	Yucai Hankou Primary School	C	B	C	C	B	D	C	C	C	A	A	A	A	C	A	A
2474	Female	11.03	Yucai Hankou Primary School	C	B	C	C	B	D	C	C	C	A	A	A	A	C	A	A
2475	Male	10.13	Yucai Hankou Primary School	C	B	C	C	B	D	C	C	C	A	A	A	A	C	A	A
2476	Female	10.61	Yucai Hankou Primary School	C	B	C	C	B	D	C	C	C	A	A	A	A	C	A	A
2477	Male	10.31	Yucai Hankou Primary School	C	B	C	C	B	D	C	C	C	A	A	A	A	C	A	A
2478	Female	10.93	Yucai Hankou Primary School	C	B	C	C	B	D	C	C	C	A	A	A	A	C	A	A
2479	Male	11.06	Yucai Hankou Primary School	C	B	C	C	B	D	C	C	C	A	A	A	A	C	A	A
2480	Female	10.98	Yucai Hankou Primary School	C	B	C	C	B	D	C	C	C	A	A	A	A	C	A	A
2481	Female	10.91	Yucai Hankou Primary School	C	B	C	C	B	D	C	C	C	A	A	A	A	C	A	A
2482	Female	10.55	Yucai Hankou Primary School	C	B	C	C	B	D	C	C	C	A	A	A	A	C	A	A
2483	Male	10.12	Yucai Hankou Primary School	C	B	C	C	B	D	C	C	C	A	A	A	A	C	A	A
2484	Male	10.52	Yucai Hankou Primary School	C	B	C	C	B	D	C	C	C	A	A	A	A	C	A	A
2485	Female	10.44	Yucai Hankou Primary School	C	B	C	C	B	D	C	C	C	A	A	A	A	C	A	A
2486	Female	11.02	Yucai Hankou Primary School	C	B	C	C	B	D	C	C	C	A	A	A	A	C	A	A
2487	Female	10.85	Yucai Hankou Primary School	C	B	C	C	B	D	C	C	C	A	A	A	A	C	A	A
2488	Female	10.34	Yucai Hankou Primary School	C	B	C	C	B	D	C	C	C	A	A	A	A	C	A	A
2489	Female	10.59	Yucai Hankou Primary School	C	B	C	C	B	D	C	C	C	A	A	A	A	C	A	A
2490	Female	10.41	Yucai Hankou Primary School	C	B	C	C	B	D	C	C	C	A	A	A	A	C	A	A
2491	Female	10.5	Yucai Hankou Primary School	C	B	C	C	B	D	C	C	C	A	A	A	A	C	A	A
2492	Female	10.16	Yucai Hankou Primary School	C	B	C	C	B	D	C	C	C	A	A	A	A	C	A	A
2493	Female	11.06	Yucai Hankou Primary School	C	B	C	C	B	D	C	C	C	A	A	A	A	C	A	A
2494	Female	10.74	Yucai Hankou Primary School	C	B	C	C	B	D	C	C	C	A	A	A	A	C	A	A
2495	Male	10.77	Yucai Hankou Primary School	C	B	C	C	B	D	C	C	C	A	A	A	A	C	A	A
2496	Female	10.83	Yucai Hankou Primary School	C	B	C	C	B	D	C	C	C	A	A	A	A	C	A	A
2497	Female	10.2	Yucai Hankou Primary School	C	B	C	C	B	D	C	C	C	A	A	A	A	C	A	A
2498	Male	10.29	Yucai Hankou Primary School	C	B	C	C	B	D	C	C	C	A	A	A	A	C	A	A
2499	Male	11.51	Yucai Hankou Primary School	C	B	C	C	B	D	C	C	C	A	A	A	A	C	A	A
2500	Male	10.9	Yucai Hankou Primary School	C	B	C	C	B	D	C	C	C	A	A	A	A	C	A	A
2501	Male	10.44	Yucai Hankou Primary School	C	B	C	C	B	D	C	C	C	A	A	A	A	C	A	A
2502	Male	10.23	Yucai Hankou Primary School	C	B	C	C	B	D	C	C	C	A	A	A	A	C	A	A
2503	Male	10.57	Yucai Hankou Primary School	C	B	C	C	B	D	C	C	C	A	A	A	A	C	A	A
2504	Male	10.22	Yucai Hankou Primary School	C	B	C	C	B	D	C	C	C	A	A	A	A	C	A	A
2505	Male	10.47	Yucai Hankou Primary School	C	B	C	C	B	D	C	C	C	A	A	A	A	C	A	A
2506	Female	10.39	Yucai Hankou Primary School	C	B	C	C	B	D	C	C	C	A	A	A	A	C	A	A
2507	Male	10.96	Yucai Hankou Primary School	C	B	C	C	B	D	C	C	C	A	A	A	A	C	A	A
2508	Male	10.63	Yucai Hankou Primary School	C	B	C	C	B	D	C	C	C	A	A	A	A	C	A	A
2509	Male	10.45	Yucai Hankou Primary School	C	B	C	C	B	D	C	C	C	A	A	A	A	C	A	A
2510	Male	10.81	Yucai Hankou Primary School	C	B	C	C	B	D	C	C	C	A	A	A	A	C	A	A
2511	Female	10.26	Yucai Hankou Primary School	C	B	C	C	B	D	C	C	C	A	A	A	A	C	A	A
2512	Female	10.36	Yucai Hankou Primary School	C	B	C	C	B	A	C	C	C	A	A	A	A	C	A	A
2513	Female	10.42	Yucai Hankou Primary School	C	B	C	C	B	A	C	C	C	A	A	A	A	C	A	A
2514	Female	10.16	Yucai Hankou Primary School	C	B	C	C	B	A	C	C	C	A	A	A	A	C	A	A
2515	Female	10.67	Yucai Hankou Primary School	C	B	C	C	B	B	C	C	C	A	A	A	A	C	A	A
2516	Male	10.22	Yucai Hankou Primary School	C	B	C	C	B	B	C	C	C	A	A	A	A	C	A	A
2517	Male	11.37	Yucai Hankou Primary School	C	B	C	C	B	B	C	C	C	A	A	A	A	C	A	A
2518	Female	10.48	Yucai Hankou Primary School	C	B	C	C	B	A	C	C	C	A	A	A	A	C	A	A
2519	Male	10.65	Yucai Hankou Primary School	C	B	C	C	B	D	C	C	C	A	A	A	A	C	A	A
2520	Male	11.37	Yucai Hankou Primary School	C	B	C	C	B	D	C	C	C	A	A	A	A	C	A	A
2521	Female	10.14	Yucai Hankou Primary School	C	B	C	C	B	A	C	C	C	A	A	A	A	C	A	A
2522	Male	10.34	Yucai Hankou Primary School	C	B	C	C	B	B	C	C	C	A	A	A	A	C	A	A
2523	Male	9.5	Yucai Hankou Primary School	C	B	C	C	B	B	C	C	C	B	A	A	A	C	A	A
2524	Male	10.57	Yucai Hankou Primary School	C	B	C	C	B	B	C	C	C	B	A	A	A	C	A	A
